# Supplementary material for: Vascular microarray profiling in two models of hypertension identifies caveolin-1, Rgs2 and Rgs5 as antihypertensive targets
Source: BMC Genomics. 2007 Nov 7;8:404. doi: 10.1186/1471-2164-8-404 (PMC2219888; doi:10.1186/1471-2164-8-404)
Supplement: Additional file 1 — Genes with increased expression in ACTH vs WKY and unchanged in SHR vs WKY. Gene lists of statistical analysis of microarray data including gene names, gene descriptions, biological function, Affymetrix IDs, accession numbers, expression levels and p-values. [file 1471-2164-8-404-S1.xls]

## Sheet: Revised Table S1 Up in ACTH v W
Table S1. Genes with increased expression in ACTH vs WKY AND unchanged in SHR vs WKY
Affy.ID	Gene.Symbol	Gene Symbol HG	Genbank.Accession.Nr	WKY1	WKY2	WKY3b	ACTH1	ACTH2	ACTH3	SHR1	SHR2	SHR3	Npres.WKY	Npres.ACTH	Npres.SHR	Av.FC.ACTH.WKY	p.value	Gene.Title	TGI.Annotation
1368512_a_at	Enpep	Enpep	AF214568.1	52.7	67	72.3	201.1	183.8	214.4	74.5	64.8	66.8	3	3	3	3.12	1.15e-05	aminopeptidase A
1369182_at	F3	F3	NM_013057.1	361.1	459.7	330	919.1	902.9	943.1	537.9	462.2	412.2	3	3	3	2.4	0.000252	coagulation factor 3
1377169_at	---	---	BI273710	151.9	153.5	164.5	219.9	232.3	224	167	148.3	173.4	3	3	3	1.44	0.000513	---	homologue to UP|TRA5_MOUSE (P70191) TNF receptor associated factor 5, partial (68%)
1386881_at	Igfbp3	Igfbp3	NM_012588.1	303.4	403.6	368.6	1250.5	1480.8	901.3	471.1	456.4	384.2	3	3	3	3.38	0.000522	insulin-like growth factor binding protein 3
1373368_at	---	---	BI279680	276.1	431	314.9	1011.2	924.9	852.7	487.8	355.2	426.5	3	3	3	2.73	0.000537	---	homologue to UP|Q9CX06 (Q9CX06) Mus musculus ES cells cDNA, RIKEN full-length enriched library, clone:2400001O18 product:PROCOLLAGEN C-TERMINAL PROTEINASE ENHANCER PROTEIN 2 (PROCOLLAGEN C-PROTEINASE ENHANCER PROTEIN 2) homolog (Procollagen C-endopeptidase enhancer 2), complete
1371351_at	---	---	AI233192	396.3	376.7	355.6	480.1	464.9	464.1	375.2	360.5	339.6	3	3	3	1.25	0.000728	Similar to hypothetical protein MGC9850	homologue to UP|Q9D1M1 (Q9D1M1) Mus musculus 18-day embryo whole body cDNA, RIKEN full-length enriched library, clone:1110003G10 product:RNA polymerase 1-3 (16 kDa subunit), full insert sequence, partial (98%)
1368130_at	Aldh3a1	Aldh3a1	NM_031972.1	138.6	181	131	443.2	435.2	310.6	182.9	160.5	182	3	3	3	2.64	0.000761	aldehyde dehydrogenase family 3, member A1
1367652_at	Igfbp3	Igfbp3	AI713966	345.1	355.6	361	1155.1	1702.4	871.4	398.1	428.1	412.2	3	3	3	3.51	0.00083	insulin-like growth factor binding protein 3	GB|AAB00989.1|204744|RATIGFBP3A insulin-like growth factor binding protein precursor (IGFBP-3) {Rattus norvegicus;} , partial (88%)
1373618_at	---	---	BE113210	309.6	292.3	286.3	362.7	364.6	360.1	268.3	300.5	289.4	3	3	3	1.22	0.000834	---	homologue to UP|O60519 (O60519) Cre binding protein-like 2, complete
1370054_at	Cdkn2c	Cdkn2c	NM_131902.1	201	191.3	190.2	261.4	268.6	286	210.2	204.2	182.9	3	3	3	1.4	0.00115	cyclin-dependent kinase inhibitor 2C (p18, inhibits CDK4)
1372834_at	---	---	BI304063	619.2	577.7	527.5	733.4	666.7	772.9	603	568	576.6	3	3	3	1.26	0.00146	Similar to SKD1	UP|SKD1_MOUSE (P46467) SKD1 protein (Vacuolar sorting protein 4b), complete
1390127_at	---	---	BI296216	29.1	25.9	39	60.4	56.9	57.9	33	36.9	38.1	2	3	2	1.86	0.00158	---
1387856_at	Cnn3	Cnn3	BI274457	902.6	896.2	690	1136.3	1154.4	1189.4	877.6	904.4	904.2	3	3	3	1.4	0.00165	calponin 3, acidic	UP|CLP3_RAT (P37397) Calponin, acidic isoform (Calponin 3) (Calponin, non-muscle isoform), complete
1372299_at	Cdkn1c	Cdkn1c	AI013919	122.5	155	114	207.8	260.8	254.3	144.7	137.4	129.3	3	3	3	1.85	0.00209	cyclin-dependent kinase inhibitor 1C, p57
1372179_at	Hpcal1	Hpcal1	BM389406	747.4	843.3	770.8	871.9	934.7	919.4	715.1	710.5	707.2	3	3	3	1.15	0.00245	neural visinin-like Ca2+-binding protein type 3
1370939_at	Acsl1	Acsl1	D90109.1	315.8	304.3	340.2	380.4	395.3	457	252.3	299.3	265.4	3	3	3	1.28	0.00265	acyl-CoA synthetase long-chain family member 1
1371762_at	Rbp4	Rbp4	AA858962	20.1	32.2	10.8	170.5	187.5	112.5	26.1	48.9	34.7	2	3	3	7.46	0.00269	Retinol binding protein 4, plasma	UP|RETB_RAT (P04916) Plasma retinol-binding protein precursor (PRBP) (RBP), complete
1388924_at	Angptl4	Angptl4	AA818262	84	133	69.5	356.4	450.3	271.5	105.1	159.6	141.8	3	3	3	3.76	0.0027	angiopoietin-like protein 4
1368187_at	Gpnmb	Gpnmb	NM_133298.1	142.9	190.6	146.9	286	271.3	280.3	221.9	184.1	183.2	3	3	3	1.74	0.00273	glycoprotein (transmembrane) nmb
1374086_at	---	---	BF282296	370.6	328	276.6	530	472.5	503.6	371.9	323.8	334.4	3	3	3	1.54	0.00279	Similar to KIAA1424 protein	homologue to UP|Q80TD7 (Q80TD7) MKIAA1424 protein (Fragment), partial (47%)
1376284_at	---	---	AI406517	32.2	40.1	39.2	53.8	56.7	54	37	32.5	27.6	3	3	3	1.48	0.00303	---
1388557_at	---	---	BF284922	504.8	581.9	431.9	944.7	738.8	758.6	561.2	473.2	527.3	3	3	3	1.61	0.0032	---	complement component 7
1370847_at	LOC171569	LOC171569	AA801238	42.6	61.1	62.1	115.1	92	104.9	53.3	58.4	69.2	3	3	3	1.88	0.00342	F-spondin	UP|Q9WV75 (Q9WV75) Mindin precursor, complete
1370025_at	Pip5k2c	Pip5k2c	NM_080480.1	409.6	424.1	403.2	425.8	460.1	454.9	370.6	384.8	390	3	3	3	1.08	0.00349	phosphatidylinositol-4-phosphate 5-kinase, type II, gamma
1370312_at	Sponf	Sponf	M88469.1	111.5	119.4	86.6	290.3	189.8	201.4	107.7	95.9	104.6	3	3	3	2.15	0.00359	f-spondin
1377145_at	---	---	BI296089	24.1	27.7	17.3	67.9	77.8	68.2	24.9	10.8	14.6	1	3	0	3.1	0.00378	Similar to very large G protein-coupled receptor 1	homologue to UP|Q8VHN7 (Q8VHN7) Very large G protein-coupled receptor 1, partial (6%)
1370310_at	Hmgcs2	Hmgcs2	M33648.1	57.6	101	58.3	151.6	222.3	146.7	23.5	41.4	54	3	3	1	2.4	0.00388	3-hydroxy-3-methylglutaryl-Coenzyme A synthase 2
1367796_at	Mgat1	Mgat1	NM_030861.1	132.1	138.8	122.5	165.2	202.1	163.7	93.8	118.2	112.3	3	3	3	1.35	0.00395	N-acetylglucosaminyltransferase I
1371516_at	---	---	BM391834	256.4	245.2	240.7	290.9	271	305.9	237.5	241.6	241.7	3	3	3	1.17	0.00436	---	UP|Q8CB42 (Q8CB42) Mus musculus adult female vagina cDNA, RIKEN full-length enriched library, clone:9930017E17 product:RAN binding protein 16, full insert sequence. (Fragment), partial (40%)
1391536_at	---	---	AA892645	24.8	29.6	26	48.4	45	42.6	34.4	29.1	29.9	3	3	3	1.69	0.00476	Similar to cDNA sequence BC020002	UP|Q8VE19 (Q8VE19) CDNA sequence BC020002, partial (27%)
1371250_at	---	---	AI169104	57.2	139.5	84.8	342.4	423	245.1	167.3	158.3	146.1	3	3	3	3.59	0.00477	Similar to Platelet factor 4 precursor (PF-4) (CXCL4)	UP|PLF4_RAT (P06765) Platelet factor 4 precursor (PF-4) (CXCL4), complete, small inducible cytokine with anti-coagulation activity
1376935_at	---	---	BE113667	30.9	45.1	42.9	71.7	67.8	76.9	51	42.4	38.1	2	3	1	1.82	0.0056	---	similar to UP|Q89KT0 (Q89KT0) L-lactate dehydrogenase, partial (6%)
1387180_at	Il1r2	Il1r2	NM_053953.1	26	28.5	27.3	66.5	49.9	70.9	17.4	34.8	20.6	3	3	2	2.29	0.00582	interleukin 1 receptor, type II
1370363_at	Ces3	Ces3	L46791.1	17	38.8	23.8	138.5	94.8	68.3	34.6	20.5	19.4	0	3	0	3.79	0.00608	carboxylesterase 3
1398246_s_at	Fcgr3	Fcgr3	NM_053843.1	29.9	50.4	34	125.3	150.7	82.4	58	36.8	40.7	3	3	3	3.14	0.00617	Fc receptor, IgG, low affinity III
1369841_at	Hspt70	Hspt70	NM_021863.1	45.3	45.6	68.6	111	92.1	111.7	65.4	80.4	60.3	3	3	3	1.97	0.00636	testis-specific heat shock protein-related gene hst70
1388102_at	Ltb4dh	Ltb4dh	U66322.2	155.6	238	182.4	382	382.7	315.8	229.3	173.1	228.7	3	3	3	1.88	0.00642	leukotriene B4 12-hydroxydehydrogenase
1386885_at	Ech1	Ech1	NM_022594.1	920.2	759.7	685.4	1177.1	1279	1205.3	655.1	907.4	852.6	3	3	3	1.55	0.0066	enoyl coenzyme A hydratase 1, peroxisomal
1368870_at	Id2	Id2	NM_013060.1	45	46.8	58.4	70.4	64.1	68.9	46.3	49.8	52.8	3	3	2	1.35	0.00695	Inhibitor of DNA binding 2, dominant negative helix-loop-helix protein
1367898_at	Bnip3l	Bnip3l	AF441118.1	505.4	491.2	495.7	522.3	529	519.2	484.4	475.5	472.3	3	3	3	1.05	0.007	BCL2/adenovirus E1B 19 kDa-interacting protein 3-like
1398814_at	Rab11a	Rab11a	NM_031152.1	606.4	615.2	661.3	792.7	883.7	799.6	624.8	704	693.3	3	3	3	1.31	0.0072	RAB11a, member RAS oncogene family
1371956_at	---	---	BG372686	191.5	230.7	199.1	330.8	277	327.1	202.1	250.9	195.8	3	3	3	1.5	0.00734	---	homologue to UP|PJA1_MOUSE (O55176) Ubiquitin protein ligase Praja1 , complete
1371332_at	---	---	AA848821	2142.2	1705.9	1647.1	2194.4	2014.6	2441.3	1390.5	1631.4	1742	3	3	3	1.21	0.00758	---	homologue to UP|H12_MOUSE (P15864) Histone H1.2 (H1 VAR.1) (H1C), complete
1390543_at	---	---	BF396416	82.7	109.8	90.9	128.4	118.8	117.5	83.7	89.3	85.3	3	3	3	1.29	0.00791	---	weakly similar to UP|Q9ERK2 (Q9ERK2) Neprilysin-like peptidase gamma, partial (3%)
1398893_at	---	---	BG671512	629.2	493.9	505.2	725.3	635.8	773	537.9	441.4	450	3	3	3	1.31	0.00801	Similar to Nedd4 WW domain-binding protein 5	GB|AAP13460.1|37780675|AY192728 breast cancer-associated protein SGA-1M {Homo sapiens;} , partial (68%)
1389629_at	---	---	AA819400	500.4	442	486.6	588	572	565	472	378.1	435.6	3	3	3	1.21	0.00805	Similar to RIKEN cDNA 1190003A07	UP|PRPU_MOUSE (Q91YR7) U5 snRNP-associated 102 kDa protein (U5-102 kDa protein), partial (69%)
1374307_at	---	---	AI236027	103.1	125	86.8	172.6	168.6	153.4	83.5	106.8	74.7	3	3	3	1.57	0.00816	LOC287005 CaM-kinase II inhibitor alpha	similar to UP|YRO2_YEAST (P38079) YRO2 protein, partial (5%)
1389528_s_at	Jun	Jun	BI288619	251.2	240	219	366.1	355.1	589.8	184	248.8	196	3	3	3	1.85	0.00832	v-jun sarcoma virus 17 oncogene homolog (avian)	UP|AP1_RAT (P17325) Transcription factor AP-1 (Activator protein 1) (AP1) (Proto-oncogene c-jun) (V-jun avian sarcoma virus 17 oncogene homolog), complete
1370648_a_at	Cr16	Cr16	U25281.1	133.1	168.2	158.3	207.2	213.3	178.8	143.6	151.5	144.3	3	3	3	1.3	0.00852	SH3 domain binding protein CR16
1389351_at	---	---	BM387864	1480.5	1238.8	1224.8	1489.1	1383.3	1695.2	1258.3	1152.9	1100	3	3	3	1.16	0.00859	---	similar to UP|O88679 (O88679) TRIP protein (Fragment), partial (6%)
1377092_at	---	---	BF389682	29.8	46	42.9	84.5	115.8	113.4	44.7	88.8	57.7	3	3	2	2.64	0.00868	---	homologue to UP|Q9WV05 (Q9WV05) Collagen type XIV (Fragment), partial (13%)
1369484_at	Wisp2	Wisp-2	NM_031590.1	83	245.5	120.8	466.1	433.5	412.4	200.1	190.2	162.7	3	3	3	2.92	0.00893	WNT1 inducible signaling pathway protein 2
1367581_a_at	Spp1	Spp1	AB001382.1	33.2	38.2	35.7	113.4	93.9	80.1	85.6	48.7	46.6	2	3	2	2.68	0.00926	secreted phosphoprotein 1
1368490_at	Cd14	Cd14	NM_021744.1	88.2	108.3	91.4	182.9	177.2	166.6	127.3	77.5	97.1	3	3	3	1.83	0.00934	CD14 antigen
1375844_at	Ptbp2	Ptbp2	AI406370	30.6	31.8	32.8	46.6	41.6	50.8	29.1	35.5	28.4	3	2	3	1.46	0.00958	polypyrimidine tract binding protein 2	UP|Q78ZE9 (Q78ZE9) PTB-like protein, complete
1376812_at	---	---	BF419731	85.7	75.4	93.4	105.1	117.6	121.8	87.7	85	79.6	3	3	3	1.35	0.0107	---	similar to UP|Q6HFU4 (Q6HFU4) Collagen triple helix repeat protein, partial (5%)
1378140_at	---	---	BI296317	20.6	26.8	22.4	72.1	79.8	40	34.8	26.8	24.6	2	3	3	2.75	0.011	---
1367601_at	Cited2	Cited2	NM_053698.1	99.1	93.1	115.8	165.7	149.5	123.2	99	99.9	90.4	3	3	3	1.42	0.0111	Cbp/p300-interacting transactivator, with Glu/Asp-rich carboxy-terminal domain, 2
1390109_at	---	---	BI303073	271	272	287.9	338.6	485.9	347	227.4	237.7	252.3	3	3	3	1.41	0.0111	---
1370856_at	Actc1	Actc1	AA800705	41.6	38.4	63.8	80.3	97.2	107.7	70.8	58.2	63.6	3	3	3	1.98	0.0115	Actin alpha cardiac 1	UP|ACTC_HUMAN (P04270) Actin, alpha cardiac, complete
1387023_at	Gstm3	Gstm3	NM_031154.1	28.3	41.1	39.8	59.7	89.4	71.3	25	46.1	35.9	2	3	1	2.02	0.0118	glutathione S-transferase, mu type 3 (Yb3)
1377019_at	---	---	BF410042	91.4	81.3	100.6	118.1	124	150.3	87.3	64.1	77.2	3	3	3	1.44	0.0118	---
1371883_at	---	---	BG376037	363.2	281.1	381.7	659.8	600.6	559	417.2	274.9	236.9	3	3	3	1.77	0.0119	Similar to monocyte to macrophage differentiation-associated
1371854_at	---	---	BG374451	268.7	332.7	274.1	399.2	496.8	395.4	249.7	303.1	315.8	3	3	3	1.48	0.012	---	weakly similar to UP|Q29426 (Q29426) Keratin K3 (K3 keratin), partial (3%)
1372818_at	Colec12	Colec12	BI284441	152.1	126	144.2	205	176.1	194.4	144.4	117.1	127.5	3	3	3	1.36	0.0121	Collectin sub-family member 12	homologue to UP|Q8K4Q8 (Q8K4Q8) Collectin placenta 1 (Collectin sub-family member 12), partial (31%)
1389355_at	Ier5	Ier5	BF285187	134.7	176.8	126.4	305	286.1	312.9	177.2	276	160.7	3	3	3	2.06	0.0121	immediate early response 5	Rattus norvegicus RM5 mRNA for ler5, partial sequence
1389659_at	---	---	AI230591	48.2	68.7	59.8	101.4	116.5	88	78.7	79.3	62.2	3	3	3	1.73	0.0127	---	similar to UP|CT2B_MOUSE (P12400) CTLA-2-beta protein precursor (Fragment), partial (96%)
1368806_at	Sepp1	Sepp1	AA799627	1302	1105.2	1008.4	1857.3	1324.8	1804.2	1352.1	1001.9	1158.6	3	3	3	1.46	0.013	selenoprotein P, plasma, 1	homologue to UP|SELP_RAT (P25236) Selenoprotein P precursor (SeP), complete
1389393_at	---	---	AI232269	94.8	123.8	116.6	144.3	142.5	147.9	108	123.9	110.5	3	3	3	1.3	0.0135	---	UP|Q6PCB6 (Q6PCB6) LOC58489 protein (Fragment), partial (67%)
1367755_at	Cdo1	Cdo1	NM_052809.1	300.1	293.9	359.8	479.7	406.9	430.3	324.3	251.5	323	3	3	3	1.38	0.0136	cytosolic cysteine dioxygenase 1
1399030_at	---	---	AA800682	249.2	264.6	246	285.8	307.5	293.6	261.9	247	275.8	3	3	3	1.17	0.014	Similar to DNA segment, Chr X, Immunex 38, expressed	homologue to UP|Q9Y484 (Q9Y484) JM5 protein, complete
1377158_at	---	---	BE119692	39.9	27.5	52.6	61	66.9	57.7	30.2	34.1	30.2	3	3	3	1.55	0.0143	---
1372394_at	---	---	AI175474	435.5	521	539.1	600.2	634.9	611.9	491.9	423.8	476.1	3	3	3	1.23	0.0144	---	homologue to UP|HED1_HUMAN (Q9ULT8) HECT domain containing protein 1 (Fragment), partial (78%)
1398300_at	Atp1b3	Atp1b3	BI303655	501.7	494.9	518.3	674.2	610.1	571	595.3	538.7	554.2	3	3	3	1.22	0.0146	ATPase, Na+/K+ transporting, beta 3 polypeptide	UP|ATND_RAT (Q63377) Sodium/potassium-transporting ATPase beta-3 chain (Sodium/potassium-dependent ATPase beta-3 subunit) (ATPB-3), complete
1373473_a_at	Nap1l1	Nap1l1	BM386384	296.8	250.8	200.5	387.3	285.1	374.9	214.3	187	194.5	3	3	3	1.4	0.0149	nucleosome assembly protein 1-like 1	UP|NPL1_MOUSE (P28656) Nucleosome assembly protein 1-like 1 (NAP-1 related protein) (Brain protein DN38), partial (31%)
1368657_at	Mmp3	Mmp3	NM_133523.1	31.1	67.2	50.8	99.1	106.1	94	62.1	68.2	59.8	3	3	3	2.01	0.0152	matrix metalloproteinase 3
1375422_at	---	---	AI710284	820.5	1178.2	1195.3	1493.2	1374.7	1759.2	1041.4	880.3	865.3	3	3	3	1.45	0.0153	---	homologue to emb|X82564.1|MM45SRRNA M.musculus 45S pre rRNA gene, partial (4%)
1398771_at	Slc3a2	Slc3a2	NM_019283.1	276.8	268.8	314.3	388.3	421.7	392.9	348.6	309.6	266.9	3	3	3	1.4	0.0155	solute carrier family 3 (activators of dibasic and neutral amino acid transport), member 2
1399096_at	---	---	AA894279	469.5	590.8	393.8	810.9	664.6	737	643.7	541.9	549.4	3	3	3	1.52	0.0156	---	UP|ADDG_RAT (Q62847) Gamma adducin (Adducin-like protein 70) (Protein kinase C binding protein 35H), partial (35%)
1367662_at	Hsd17b10	Hsd17b10	NM_031682.1	689.8	568.6	646.5	757.2	728.2	797	692.5	661.9	694.5	3	3	3	1.2	0.0156	hydroxysteroid (17-beta) dehydrogenase 10
1367542_at	---	---	AI411793	62.8	65.3	68.5	91.5	89	93	60.8	79.2	80.2	3	3	3	1.39	0.0157	---
1372199_at	---	---	AI233191	271.2	305	247.4	325.8	415	348.6	208.8	254.3	264.6	3	3	3	1.32	0.016	Similar to protein kinase BRPK	homologue to GB|AAK28061.1|13492050|AF316872 protein kinase BRPK {Mus musculus;} , complete
1373106_at	---	---	AI178069	500.6	674.3	568.4	888.9	742.7	867.1	687.7	727.4	603.2	3	3	3	1.43	0.0164	Parathyroid hormone regulated sequence (205bp)	R.norvegicus mRNA for parathyroid hormone regulated sequence (215bp)
1376808_at	---	---	BG672572	77.6	75.7	66.1	106.6	92.2	120.1	60.5	72.8	71.9	3	3	3	1.45	0.0165	---
1373815_at	Lman2	Lman2	BI304064	335.4	347.8	327.8	365.7	352.5	366.5	321.8	346.1	334.2	3	3	3	1.07	0.0167	Lectin, mannose-binding 2	homologue to UP|Q8BJL4 (Q8BJL4) Mus musculus 9 days embryo whole body cDNA, RIKEN full-length enriched library, clone:D030015M14 product:VESICULAR INTEGRAL-MEMBRANE PROTEIN VIP36 (VIP36) homolog (Lectin, mannose-binding 2), complete
1376265_at	---	---	AI411542	30.3	63.7	30.2	93.9	101.5	139.2	66.9	75.5	56.4	2	3	3	2.69	0.0168	---	similar to UP|Q8IUE7 (Q8IUE7) STAMP1, partial (9%)
1370956_at	Dcn	Dcn	BM390253	2493.1	2353	2894.4	3693.9	3503.2	3736.3	3484.5	2673.8	2714.8	3	3	3	1.41	0.0171	decorin	UP|PGS2_RAT (Q01129) Decorin precursor (Bone proteoglycan II) (PG-S2) (PG40) (Dermatan sulfate proteoglycan-II) (DSPG), complete
1388602_at	Adn	Adn	AI237358	27.2	110.9	37	277.2	339.1	159.1	99	111.9	125.6	1	3	3	4.43	0.0176	adipsin	UP|CFAD_RAT (P32038) Complement factor D precursor (C3 convertase activator) (Properdin factor D) (Adipsin) (Endogenous vascular elastase) , complete
1370019_at	Sult1a1	Sult1a1	AF394783.1	700.9	736.9	911.8	1095.1	985.8	1219.9	827	902.9	863	3	3	3	1.4	0.0181	sulfotransferase family 1A, phenol-preferring, member 1
1370244_at	Ctsl	Ctsl	AI176595	1142.4	1210	1045.1	1657.3	1517.8	1599.9	1574.9	1320.8	1074.8	3	3	3	1.41	0.0182	cathepsin L	GB|CAA68691.1|55888|RNCATHL prepro-cathepsin L {Rattus norvegicus;} , complete
1374737_at	---	---	AW528218	169	195.4	176	229.8	226.8	211.7	151.1	167.2	194.2	3	3	3	1.24	0.0183	Similar to CG5626-PA	homologue to UP|SE54_MOUSE (Q8C2A2) tRNA-splicing endonuclease subunit Sen54 (tRNA-intron endonuclease Sen54), partial (19%)
1383606_at	---	---	BI302544	33.8	50.4	38.4	90.2	57.5	87.6	43.6	42.9	39.1	3	3	3	1.92	0.0186	---	homologue to UP|TC2N_MOUSE (Q91XT6) Membrane targeting tandem C2 domain containing protein 1 (Tandem C2 protein in nucleus) (Tac2-N), partial (9%)
1386869_at	Actg2	Actg2	NM_012893.1	2699.2	2037.9	2251.2	2788.9	2806.5	2815.2	2654.5	2248.9	2552.1	3	3	3	1.2	0.0187	actin, gamma 2
1375270_at	---	---	BM384026	1082.3	918	893.2	1213.7	1073.9	1112.1	983.7	1045	1140.8	3	3	3	1.17	0.019	---
1386918_a_at	Oprs1	Oprs1	AF087827.1	40.1	34.2	36.8	73.3	66.5	51.2	48.1	46.7	53.3	2	3	3	1.72	0.019	opioid receptor, sigma 1
1390569_at	---	---	AI231438	15.8	20.5	26.5	49.5	46.2	29.3	22.6	25.7	19.5	2	3	3	1.99	0.0191	---
1368488_at	Nfil3	Nfil3	NM_053727.1	65.1	43.3	21.2	136.7	143.3	129.1	53.4	60.2	65.3	0	3	0	3.16	0.0192	nuclear factor, interleukin 3, regulated
1376788_at	---	---	AA818353	96.9	206.5	77	464.3	291.2	323.3	181	120.7	122.9	3	3	3	2.84	0.0194	---
