# Supplementary material for: Vascular microarray profiling in two models of hypertension identifies caveolin-1, Rgs2 and Rgs5 as antihypertensive targets
Source: BMC Genomics. 2007 Nov 7;8:404. doi: 10.1186/1471-2164-8-404 (PMC2219888; doi:10.1186/1471-2164-8-404)
Supplement: Additional file 2 — Genes with decreased expression in ACTH vs WKY and unchanged in SHR vs WKY. Gene lists of statistical analysis of microarray data including gene names, gene descriptions, biological function, Affymetrix IDs, accession numbers, expression levels and p-values. [file 1471-2164-8-404-S2.xls]

## Sheet: Revised Table S2 Down in ACTH v
Table S2. Genes with decreased expression in ACTH vs WKY AND unchanged in SHR vs WKY
Affy.ID	Gene.Symbol	Gene Symbol HG	Genbank.Accession.Nr	WKY1	WKY2	WKY3b	ACTH1	ACTH2	ACTH3	SHR1	SHR2	SHR3	Npres.WKY	Npres.ACTH	Npres.SHR	Av.FC.ACTH.WKY	p.value	Gene.Title	TGI.Annotation
1387795_at	Pola2	Pola2	NM_053480.1	41.8	56.9	57.5	24.9	26.5	21.2	40.8	54.9	54.3	2	1	3	0.46	0.000206691	DNA polymerase alpha subunit II
1367700_at	Fmod	Fmod	NM_080698.1	2289.6	2037.2	2064.3	934.4	1007.9	882.5	1576.8	1971	1696.6	3	3	3	0.44	0.000218729	fibromodulin
1371412_a_at	---	p311	BE107450	697.6	1011.6	669.7	278.5	279.3	227.7	787	688.2	628.4	3	3	3	0.33	0.000260284	---
1372240_at	Sgca	Sgca	BG378841	216.8	214.9	219.4	143.4	163	150.3	209	244.1	256.8	3	3	3	0.7	0.000296195	Sarcoglycan, alpha (50kDa dystrophin-associated glycoprotein)	homologue to UP|SGCA_MOUSE (P82350) Alpha-sarcoglycan precursor (Alpha-SG) (Adhalin) (50 kDa dystrophin-associated glycoprotein) (50DAG), partial (26%)
1390430_at	---	---	BF284190	576.1	575.4	572.8	258	273.7	324.1	447.8	541.4	590.7	3	3	3	0.5	0.000310971	---
1388694_at	LOC360231	LOC360231	AI233121	571.2	908.7	737.2	206.3	187.1	218.2	451.3	663.3	555.1	3	3	3	0.28	0.000317406	MHC class I RT1.O type 149 processed pseudogene	similar to UP|Q6QMF3 (Q6QMF3) MHC class I antigen precursor (Fragment), partial (44%)
1371322_at	---	---	BI275624	1338.5	1248.6	1293.8	987.6	884.2	935.3	1280.9	1392.4	1351.5	3	3	3	0.72	0.00034549	---	homologue to UP|LMG1_MOUSE (P02468) Laminin gamma-1 chain precursor (Laminin B2 chain), partial (51%)
1372294_at	---	---	BI278571	777.5	842.4	831	548.3	501.4	582.9	774.9	753.7	724.7	3	3	3	0.67	0.000428186	---	melanoma-associated antigen MG50 [Rattus norvegicus]
1387074_at	Rgs2	Rgs2	AY043246.1	940.2	914	980.3	505.2	487	473.1	931.5	736.1	715.2	3	3	3	0.52	0.000484221	regulator of G-protein signaling protein 2
1390692_at	---	---	BE105721	607.5	600.6	636.1	488.2	469.9	472.2	562	587.9	587.8	3	3	3	0.78	0.000495452	---	homologue to UP|Q922Y4 (Q922Y4) Ctps protein, partial (77%)
1375023_at	---	---	BE104415	76.9	79.9	75.9	48.2	44.2	50.1	60.3	73.6	75.3	3	3	2	0.61	0.00051675	---	homologue to UP|Q6PDJ2 (Q6PDJ2) BC058674 protein (Fragment), partial (21%)
1371310_s_at	Serpinh1	SerpinH1	BI285495	1987.9	1610.1	1354.9	1109.6	1048.1	1069	1808.2	1740.9	1922.5	3	3	3	0.65	0.000582092	serine (or cysteine) proteinase inhibitor, clade H, member 1	UP|HS47_RAT (P29457) 47 kDa heat shock protein precursor (Collagen-binding protein 1) (GP46), complete
1370530_a_at	Pld1	Pld1	AB000779.1	118.6	117.8	111.9	94.4	95.8	89.6	114.8	112.9	113.5	3	3	3	0.8	0.000612958	phospholipase D1. Probe set is 700-1200bp into the 3' UTR
1373306_at	---	---	BM386212	77.9	85.7	94.7	62.4	73.5	67.9	84.6	88.4	82.2	3	3	0	0.79	0.000785054	---
1376481_at	---	---	BF416285	133	100.4	178.9	46.1	48.5	43.9	93.2	103.3	133.1	3	2	3	0.34	0.000797702	Similar to a disintegrin-like and metalloprotease with thrombospondin type 1 motifs 9B
1388792_at	---	Gadd45	AI599423	325.3	398.3	311.5	126.2	130.2	139.7	324.5	216	207.5	3	3	3	0.38	0.00105762	Similar to GROWTH ARREST AND DNA-DAMAGE-INDUCIBLE PROTEIN GADD45 GAMMA	UP|G45G_RAT (Q9WTQ7) Growth arrest and DNA-damage-inducible protein GADD45 gamma, complete
1367918_at	Fez1	Fez1	NM_031066.1	67.4	78.7	66.8	58.9	55.3	47.6	83.4	84.7	81.1	3	3	3	0.76	0.00136988	fasciculation and elongation protein zeta 1 (zygin I)
1393891_at	---	Col8A1	BE128699	688.8	534.6	539	372.3	341.2	325.2	552.9	499.7	483.1	3	3	3	0.59	0.00139096	Similar to Collagen alpha 1(VIII) chain precursor	homologue to UP|Q921S8 (Q921S8) Col8a1 protein, partial (42%)
1367771_at	Gilz	Gilz	NM_031345.1	592.6	745.1	753.3	458.2	424.8	417.1	707.7	711.4	845.9	3	3	3	0.62	0.00140562	glucocorticoid-induced leucine zipper
1376165_at	---	---	BE098153	374.7	318	304.3	161.6	217.8	204.5	314.7	333.2	328.1	3	3	3	0.59	0.0014781	---
1374207_at	Agpt2	Angpt2	BI275292	663.6	624.8	649.7	437	429.3	474.8	793.8	615.4	658.3	3	3	3	0.69	0.0015838	Angiopoietin-2	homologue to UP|AGP2_MOUSE (O35608) Angiopoietin-2 precursor (ANG-2), partial (75%)
1373249_at	---	---	AA817861	132	130.3	129	102.3	101	107.4	126.2	147.4	126.4	3	3	3	0.79	0.00162632	---
1373740_at	---	---	AA851385	219.6	196	231.6	117.5	108.6	115	164.9	191.1	255.3	3	3	3	0.53	0.00166717	---
1371643_at	Ccnd1	Ccnd1	AW143798	991.2	864.7	703.4	459.7	490	348.5	760.5	810.7	823.8	3	3	3	0.51	0.00193322	cyclin D1	UP|CGD1_RAT (P39948) G1/S-specific cyclin D1, complete
1369947_at	Ctsk	Ctsk	NM_031560.1	455.4	538.1	434.5	344.5	302.9	273.2	599.3	519.2	481.5	3	3	3	0.64	0.00203672	cathepsin K
1371150_at	Ccnd1	Ccnd1	X75207.1	146.5	118.5	105.4	78.1	71.5	61	117.6	133.8	136.7	3	3	3	0.57	0.00211659	cyclin D1
1367563_at	Sparc	Sparc	D28875.1	2809	3355.5	3316.8	1751.6	1487.9	1303.8	3160.1	4107.3	3258.6	3	3	3	0.48	0.00212625	secreted acidic cysteine rich glycoprotein
1388893_at	---	---	AI411616	274.4	283.4	284.8	215.9	179.3	197.1	276.8	254.1	238.9	3	3	3	0.7	0.00214628	Similar to Da2-24	UP|Q7TP03 (Q7TP03) Da2-24, partial (92%)
1368544_a_at	Nol3	Nol3	NM_053516.1	90.4	104.6	94.9	64.6	57.7	64.2	80.1	90.5	110	3	3	3	0.64	0.00223063	nucleolar protein 3 (apoptosis repressor with CARD domain)
1383564_at	---	---	BF411036	123.5	178.9	150.2	81.4	73.8	92.6	135.4	183.2	146.3	3	3	3	0.55	0.00224472	Similar to interferon regulatory factor 7	similar to UP|IRF7_MOUSE (P70434) Interferon regulatory factor 7 (IRF-7), complete
1388866_at	---	---	AA799392	859.2	872.8	975.2	575	566.1	615.6	902.2	734.6	889	3	3	3	0.65	0.00247266	---	homologue to UP|Q7TQ12 (Q7TQ12) Aa1114, partial (9%)
1370816_at	Nr1d1	Nr1d1	M25804.1	279.2	392.6	420.9	63	78.5	69.7	110	264.8	305.1	3	3	3	0.19	0.00251649	nuclear receptor subfamily 1, group D, member 1
1389385_at	---	---	BM390324	90.6	71.4	93.5	56.3	64.4	49.4	91.1	88.3	99.3	3	2	3	0.67	0.00253	Similar to B9	homologue to UP|Q9UPM9 (Q9UPM9) B9, complete
1370810_at	Ccnd2	Ccnd2	L09752.1	454.9	446.5	482.1	295.8	296.9	333.5	676.3	480.2	505.1	3	3	3	0.67	0.00254315	Cyclin D2
1386912_at	Pcolce	Pcolce	NM_019237.1	492.5	677.1	371.6	162.2	189.6	120.9	309.8	379.4	497	3	3	3	0.31	0.00257461	procollagen C-proteinase enhancer protein
1370864_at	COLIA1	Col1A1	Z78279.1	2437.8	3207	1940.7	850.8	760.3	439.1	1284.6	1571.4	1659.7	3	3	3	0.27	0.00263929	Collagen, type 1, alpha 1
1373603_at	---	---	BG673166	85.7	87	83.5	68.4	72.9	66.6	70.7	82.5	81.9	3	3	3	0.81	0.00278616	Similar to RIKEN cDNA 0610007P22	homologue to UP|Q80TT2 (Q80TT2) MKIAA0734 protein (Fragment), partial (36%)
1370178_at	Cacnb2	Cacnb2	BG373973	247.2	252.8	247.3	205.8	205.4	228.6	259.9	281.1	253.1	3	3	3	0.86	0.00292244	calcium channel, voltage-dependent, beta 2 subunit	calcium channel, voltage-dependent, beta 2 subunit [Rattus norvegicus]
1387256_at	Adam1	Adam1	NM_020078.1	143.4	146.5	143.5	112.4	119.1	110	139	153.1	126.4	3	3	3	0.79	0.00293417	a disintegrin and metalloproteinase domain 1 (fertilin alpha)
1389969_at	TOM40	TOM40	AA944181	139.3	160.5	137	115	114.7	103.6	133.7	156.6	159.7	3	3	3	0.76	0.00307292	TOM40 protein	UP|Q75Q40 (Q75Q40) TOM40, complete
1388939_at	---	Col15A1	AA800298	513.7	725	527.7	344.2	309.6	245.8	581	604.1	510.7	3	3	3	0.51	0.00309628	---	PDB|1DY2_A.0|13096462|1DY2_A Chain A, Murine Collagen Alpha1(Xv), Endostatin Domain. {Mus musculus;} , partial (63%)
1387423_at	Lhcgr	Lhcgr	NM_012978.1	30.6	33.4	43.2	17.3	25	22.6	40.8	32.9	34.5	3	0	2	0.61	0.00316225	Luteinizing hormone/choriogonadotropin receptor
1370561_at	LOC171553	LOC171553	AF248543.1	130.1	102.4	106.4	75.1	88.5	75.7	161.8	165	124.2	3	3	3	0.71	0.00322004	iGb3 synthase
1375677_at	---	---	BI275222	277.9	267.5	324.6	216.8	212	223.1	267.3	297.8	312.2	3	3	3	0.75	0.00339509	---	homologue to UP|Q80TA8 (Q80TA8) MKIAA1663 protein (Fragment), partial (65%)
1368293_at	Cpz	Cpz	NM_031766.1	95.2	151.6	87.2	40.2	25.6	25.6	51.9	51.5	85.9	3	1	3	0.27	0.00362089	carboxypeptidase Z
1373551_at	---	---	AA817753	144.1	166.4	173.1	129.3	126.3	108.6	141.3	146.9	138.3	3	3	3	0.75	0.00364305	---
1373102_at	---	---	BI282750	1305.7	1536.6	1399.1	876.7	700	877.2	1036.3	1275	1255.3	3	3	3	0.58	0.00366026	---
1373685_at	---	---	BI291430	46.7	58.2	57.3	31.9	28.7	31.3	58.3	41.6	63.5	3	1	3	0.57	0.00374078	Similar to Lrp2bp-pending protein	similar to UP|Q7Z713 (Q7Z713) Low density lipoprotein receptor-related protein 2-binding protein, partial (81%)
1371700_at	---	---	AI177059	236.8	237	174.3	56.4	56.8	22.9	110	246.3	209.6	3	2	3	0.21	0.00377467	Similar to RIKEN cDNA 1110007F23	homologue to UP|Q9D1H9 (Q9D1H9) Mus musculus 18-day embryo whole body cDNA, RIKEN full-length enriched library, clone:1110007F23 product:MICROFIBRIL-ASSOCIATED GLYCOPROTEIN 4 homolog (Microfibrillar-associated protein 4), complete
1387874_at	Dbp	Dbp	AI230048	135.8	297.7	352.3	34.2	34.9	38.4	104.9	283.3	430.7	3	3	3	0.14	0.00422085	D site albumin promoter binding protein	UP|DBP_RAT (P16443) D-site-binding protein (Albumin D box-binding protein) (D site albumin promoter binding protein 1), complete
1386930_at	Psmd4	Psmd4	NM_031331.1	443.7	415.1	466.5	377.8	371.3	377.8	445.5	463.6	450.1	3	3	3	0.85	0.00426764	proteasome (prosome, macropain) 26S subunit, non-ATPase, 4
1370870_at	Me1	Me1	M30596.1	726.6	700.6	737.1	509.1	445.7	575.3	644	611.7	666.8	3	3	3	0.71	0.00434992	malic enzyme 1
1374875_at	---	---	AW915273	16.7	13.2	23.7	13	10	9.5	19.8	24.4	27.1	1	1	3	0.61	0.00461937	---
1373148_at	---	---	BM384570	523.2	529.2	523.8	237.3	224.9	256.4	294.2	534.9	478.7	3	3	3	0.46	0.00492529	---
1370541_at	---	---	U20796.1	178.5	170.5	205	89	101.9	122.1	187.6	138.1	190	3	3	3	0.56	0.0052783	---
1372619_at	---	---	AI172185	45.1	43.8	44.7	31.1	39.4	31.5	42.2	39.1	42.7	3	3	3	0.76	0.00577866	Similar to Aa2-277	UP|Q7TP77 (Q7TP77) Aa2-277, complete
1372325_at	---	---	BI303596	119.1	147.8	110.2	79.5	80.5	90.2	138.1	131.2	190.7	3	3	3	0.66	0.00590199	Similar to elastin microfibril interface located protein 1	homologue to UP|EMI1_MOUSE (Q99K41) EMILIN 1 precursor (Elastin microfibril interface-located protein 1) (Elastin microfibril interfacer 1), partial (48%)
1389218_at	---	---	AI169490	200.7	215.6	243.7	171.4	178.7	180.4	210.7	196.9	206.3	3	3	3	0.8	0.00596701	---
1372646_at	---	---	BF418649	119.6	163.4	160.4	110.3	105.6	78.1	153.3	202.6	222	3	3	3	0.66	0.00598688	Similar to RIKEN cDNA 1500015O10	similar to UP|Q9H1Z8 (Q9H1Z8) Esophageal cancer related gene 4 protein (ECRG4 protein), partial (98%)
1370959_at	Col3a1	Col3A1	BI275716	4174.3	4367	3984.8	2840.9	2523.6	2104.8	5804.6	4233.6	4157.3	3	3	3	0.6	0.00598918	collagen, type III, alpha 1	homologue to UP|CA13_MOUSE (P08121) Collagen alpha 1(III) chain precursor, complete
1376883_at	---	---	BI284887	78.1	84.3	77.2	55	59.2	70.8	123.7	104.3	88.8	3	3	3	0.77	0.00602984	---	similar to UP|Q6PDW1 (Q6PDW1) Rps12 protein, partial (39%)
1367683_at	Kpna2	Kpna2	NM_053483.1	103.7	98.6	115	80.2	97.5	62.1	131.4	138.3	127.6	3	3	3	0.76	0.00603426	karyopherin (importin) alpha 2
1376845_at	isg12(b)	isg12(b)	AA819034	389	678.6	375.3	133	225.9	130.3	302.8	350.5	319.2	3	3	3	0.34	0.00614345	Putative ISG12(b) protein	similar to GB|AAM10443.1|20147034|AY090098 interferon stimulated gene 12 {Mus musculus;} , partial (91%)
1369008_a_at	Olfm1	Olfm1	NM_053573.1	455.3	412.1	499.9	322.1	342.4	340.5	371.4	396.3	403.4	3	3	3	0.74	0.00615788	olfactomedin 1
1372614_at	---	---	BF390044	83.8	93.3	113.2	65.5	81	58.4	104	100.1	94	3	3	3	0.71	0.00631652	Similar to mKIAA1797 protein	homologue to UP|Q6PGE3 (Q6PGE3) BC057079 protein (Fragment), partial (7%)
1390171_at	---	---	AA924717	232.3	197.4	235.8	192.7	186.6	195.8	236.3	265.8	252.6	3	3	3	0.86	0.00632691	---	GB|AAH08163.1|14198207|BC008163 cDNA sequence BC008163 {Mus musculus;} , partial (28%)
1369965_at	Mlh1	Mlh1	NM_031053.1	65.1	78.9	75.4	71.5	67.8	69.8	79	86	80.1	3	3	2	0.95	0.00649846	mismatch repair protein
1370506_at	---	---	U46149.1	83.8	95.8	92.5	72.7	65	69.9	80	104.1	108.9	3	3	3	0.76	0.00657933	---
1373185_at	---	---	BE329347	234.8	279.6	268	226.2	198.4	211.4	300.9	257.9	290.4	3	3	3	0.81	0.00669467	Similar to signal sequence receptor, beta	homologue to UP|Q9CPW5 (Q9CPW5) Mus musculus ES cells cDNA, RIKEN full-length enriched library, clone:2410021K18 product:TRANSLOCON-ASSOCIATED PROTEIN, BETA SUBUNIT (TRAP-BETA) (SIGNAL SEQUENCE RECEPTOR BETA SUBUNIT) (SSR-BETA) homolog (Mus musculus adult male cerebellu, complete
1388509_at	---	---	BI274303	203.1	193.7	204.3	160.8	159.4	180.4	178.2	180.1	192.1	3	3	3	0.83	0.00723373	---	UP|CLC7_MOUSE (O70496) Chloride channel protein 7 (ClC-7), partial (5%)
1387291_at	PAIHC3	PAIHC3	NM_017351.1	171.9	184.6	130.8	77	90.6	100.2	138.8	143	112.6	3	3	3	0.55	0.00740379	pre-alpha-inhibitor, heavy chain 3
1387770_at	isg12(a)	isg12(a)	NM_130743.1	1403.2	1861.7	1871.7	779.7	1029.5	713.4	1541.6	1714.8	1506.7	3	3	3	0.49	0.00742143	putative ISG12(a) protein
1371911_at	---	---	BM390023	719.2	769.3	726	544.5	658.3	602.3	793.6	831.9	811.4	3	3	3	0.82	0.00745626	---
1376410_at	---	---	BI291814	685.2	725	695.8	546.1	546.1	582.7	611.9	635.6	726.9	3	3	3	0.8	0.0076708	---
1372087_at	harpb64	harpb64	BG666916	356.6	348.5	315.4	263.6	255.1	198.2	311.4	355.3	341	3	3	3	0.7	0.00814915	Hypertrophic agonist responsive protein	hypertrophic agonist responsive protein [Rattus norvegicus]
1386907_at	---	---	NM_012949.1	61.5	67.9	74.2	60.5	55.8	55.1	80.9	66.9	80.7	3	3	3	0.84	0.00837609	---
1367745_at	Dgkz	Dgkz	NM_031143.1	58.2	51.5	54.3	42.1	45.6	42.7	45.1	49.7	53.7	3	3	3	0.8	0.00859183	diacylglycerol kinase zeta
1369202_at	Mx2	Mx2	NM_017028.1	58.2	50.5	69.8	18.8	11.7	30	40.7	40.3	33.8	3	2	3	0.34	0.00866063	myxovirus (influenza virus) resistance 2
1373914_at	---	---	BM389075	119	207.2	126.2	76.6	75.1	69.9	100.1	129.7	141	3	3	3	0.49	0.00879462	---	UP|SCGF_RAT (O88201) Stem cell growth factor precursor (Lymphocyte secreted C-type lectin), complete
1386965_at	Lpl	Lpl	NM_012598.1	723	600.7	548.7	485.1	360.9	444.4	657.7	718.8	616.3	3	3	3	0.69	0.00881485	lipoprotein lipase
1371790_at	---	---	BI277658	218.6	201.2	221.4	165.2	175.4	157.2	189.4	198.9	237.3	3	3	3	0.78	0.00881575	Similar to mitochondrial ribosomal protein L45	homologue to GB|AAH20130.1|18043288|BC020130 mitochondrial ribosomal protein L45 {Mus musculus;} , partial (27%)
1390364_at	---	---	AI044316	46.6	45.3	67.3	39.3	33.7	38.8	65.1	65	51.8	3	3	3	0.7	0.00895918	---
1388217_a_at	Rcn	Rcn	AJ001929.1	985.9	1079	974.2	765.9	763.9	811.4	1421.5	1063.3	1063.2	3	3	3	0.77	0.0090585	reticulocalbin
1371947_at	Ndn	Ndn	BG671865	63.6	79	67.5	50.6	48.3	46.2	90.9	67.9	64.9	3	3	3	0.69	0.00918249	Necdin	homologue to GB|BAA11183.1|1040691|MUSNCP necdin {Mus musculus;} , complete
1374704_at	---	---	BM384752	201.7	181.8	168.4	150.4	143.8	146.1	210.6	192.8	180.1	3	3	3	0.8	0.00924594	---
1370155_at	Col1a2	Col1A2	BM388837	5094.1	5025.2	4300.6	3204.5	2983.7	2143.7	4602.2	4530.9	4679.4	3	3	3	0.58	0.00927033	procollagen, type I, alpha 2	UP|CA21_RAT (P02466) Collagen alpha 2(I) chain precursor, complete
1387276_at	Ania4	Ania4	NM_021584.1	333.3	369.4	272.7	234.9	241.1	180.4	329.8	345.2	333.3	3	3	3	0.67	0.00945765	activity and neurotransmitter-induced early gene protein 4 (ania-4)
1387283_at	Mx2	Mx2	NM_134350.1	43.7	66.8	38.9	21.8	9.4	6.8	26.2	22.1	28.7	3	0	1	0.25	0.00959619	myxovirus (influenza virus) resistance 2
1373101_at	---	---	AI236743	317.4	387.1	392.1	300.6	303.1	273.1	399.5	463.9	390.2	3	3	3	0.8	0.00970668	Similar to DKFZP564I052 protein	homologue to UP|Q8BL63 (Q8BL63) Mus musculus adult male corpora quadrigemina cDNA, RIKEN full-length enriched library, clone:B230361B22 product:GPI TRANSAMIDASE homolog, partial (89%)
1374241_at	---	---	AI406271	214.2	226.9	225.6	173	144.4	172.4	182.4	227.6	232.4	3	3	3	0.73	0.00974591	---
1375936_at	---	---	BI279663	12.7	10.4	10.9	6.6	6.4	10.5	16.9	24.3	15.1	2	1	3	0.69	0.00974612	---
1388628_at	MGC94283	MGC94283	BI284430	178.8	258	235.4	163.8	153.9	142	196.6	238.7	224.7	3	3	3	0.68	0.00975582	integral type I protein	homologue to UP|Q78IS1 (Q78IS1) Integral type I protein, complete
1368268_at	Tdg	Tdg	NM_053729.1	111.9	155.6	130.6	100.2	100.6	103.5	139.8	132.4	126	3	3	3	0.76	0.00975918	thymine-DNA glycosylase
1390391_at	---	---	BF283381	67.1	109.4	109.7	53.2	36	46.8	79.9	63.4	87.9	3	3	3	0.48	0.009825	---	homologue to UP|Q7XBM9 (Q7XBM9) EuFUL FRUITFULL-like MADS-box (Fragment), partial (5%)
1372439_at	---	Col4A1	AI176393	2058.2	2174.2	2326.2	1467.7	1405.2	1480.8	1649.1	1687.5	1991.2	3	3	3	0.66	0.00986524	Similar to collagen alpha 1(IV) chain precursor - mouse	homologue to UP|CA14_MOUSE (P02463) Collagen alpha 1(IV) chain precursor, partial (54%)
1376374_at	---	---	AI406775	34.9	40.4	35.2	24.6	33.6	26.7	37.4	36.9	34.7	3	3	3	0.77	0.00988563	---
1388357_at	---	---	BI282972	40.2	79.9	52.1	27.2	36.3	30.6	51.6	76	64.5	3	0	3	0.55	0.00990725	---
1374616_at	---	Pdgrfl	BM384311	169.3	351	296.3	173.2	153.3	126.6	317.2	366.3	486.5	3	3	3	0.55	0.00995029	Similar to platelet-derived growth factor receptor-like	homologue to UP|Q6PE55 (Q6PE55) Platelet-derived growth factor receptor-like, partial (40%)
1376118_at	---	---	BE109604	95.5	125.7	133.6	92.2	77.1	79.6	119.6	111.3	103.6	3	3	3	0.7	0.0101061	---
1367886_at	Pcsk7	Pcsk7	NM_019246.1	95.2	87	112.6	78.3	77.9	91	102.7	124.6	126	3	3	3	0.84	0.0101925	proprotein convertase subtilisin/kexin type 7
1376099_at	---	Col5A1	AW254017	1156.2	1909.3	1404.1	672.2	791.5	596.2	1036.2	1317.4	1115.2	3	3	3	0.46	0.0104351	---	collagen alpha 1 (V)
1374425_at	---	---	BG380534	54.7	71	61.5	46.5	41.8	46.2	77.5	58.4	62.6	3	3	3	0.72	0.0107458	Similar to groucho protein GRG1-L; Grg1-L	GB|AAN77514.1|26245355|AY155195 groucho protein GRG1-L {Mus musculus;} , partial (45%)
1388723_at	LOC362704	LOC362704	AI171289	101.6	97.4	132.1	73.1	98.8	95.9	138.2	131.6	142.9	3	3	3	0.81	0.0107615	brain and reproductive organ-expressed protein	UP|Q6P7Q1 (Q6P7Q1) Brain and reproductive organ-expressed protein, complete
1370361_at	Cgref1	Cgref1	U66470.1	51.1	69.1	93.4	25.6	48.4	23.4	61.5	62.3	62.9	3	0	1	0.46	0.0109486	cell growth regulator with EF hand domain 1
1390448_at	---	---	AA800699	133.3	136.3	143.3	110.8	92.6	111.8	130	130	114.1	3	3	3	0.76	0.0111181	Similar to 1110065L07Rik protein
1373984_at	---	---	AA850715	206.7	235.8	299.9	197.8	186.1	170.3	258.7	280.3	278.7	3	3	3	0.75	0.0111345	---	weakly similar to UP|Q61402 (Q61402) Gcap1 protein (Fragment), partial (35%)
1388116_at	COLIA1	Col1A1	BI285575	718.9	976.7	1045.6	364.8	188.6	103.9	353.6	557.6	381.4	3	3	3	0.24	0.0113094	Collagen, type 1, alpha 1	UP|Q63079 (Q63079) Collagen alpha1 (Fragment), complete
1386884_at	Prss11	Prss11	NM_031721.1	1767.3	1733.1	1716.3	1425.9	1301.5	1308.5	1640.4	1391	1531.2	3	3	3	0.77	0.011421	protease, serine, 11 (Igf binding)
1368144_at	Rgs2	Rgs2	AF321837.1	146.4	108.7	248.6	77.6	66.2	86.7	181.9	159.4	223.6	3	3	3	0.46	0.0118204	regulator of G-protein signaling protein 2
1367816_at	GIIg15b	GIIg15b	NM_133621.1	170.5	170.5	146.2	135.9	130.3	142.2	160.4	174.7	182.1	3	3	3	0.84	0.0118864	global ischemia induced protein GIIG15B
1370099_at	Fbxl2	Fbxl2	NM_022272.1	61.9	80.6	91.6	45.1	31.8	35.2	42.1	64.6	78.4	3	2	1	0.48	0.0119171	F-box protein FBL2
1389794_at	---	---	AI044984	126.3	140.4	110.8	81.9	97.9	80.5	125.7	114	101.9	3	3	3	0.69	0.0122086	---	similar to UP|Q8CDY0 (Q8CDY0) Mus musculus 0 day neonate head cDNA, RIKEN full-length enriched library, clone:4833415O14 product:N-myc downstream regulated 3, full insert sequence, partial (13%)
1371438_at	---	---	BE113144	125.8	105.5	121.5	94.4	94.9	95.3	96.7	111.4	106.1	3	3	3	0.81	0.0124676	---	similar to UP|Q8BTF6 (Q8BTF6) Mus musculus 16 days embryo head cDNA, RIKEN full-length enriched library, clone:C130030K03 product:inferred: PROTEASOME SUBUNIT ALPHA TYPE 6 (PROTEASOME IOTA CHAIN) (MACROPAIN IOTA CHAIN) (MULTI, full insert sequence. (Fra , partial (18%)
1369743_a_at	P2rx4	P2rx4	U32497.1	152.9	127.5	140.6	123.5	92.8	93.5	140.6	159.1	185.2	3	3	3	0.74	0.0127638	purinergic receptor P2X, ligand-gated ion channel, 4
1386936_at	---	---	NM_057187.1	38	30.8	27.3	18.2	13	18.7	21.3	27.3	26.4	3	2	2	0.52	0.0127742	---
1375925_at	---	---	BE113449	52.4	62.6	67.1	50.7	38.7	46.4	56.2	57.8	65.1	3	1	3	0.75	0.0130475	---
1373542_at	---	---	BM386306	165	190.8	186.1	140.2	161.5	142.9	155.3	175.6	181.3	3	3	3	0.82	0.0132316	Similar to Sphingosine kinase 2 (SK 2) (SPK 2)	homologue to UP|SPH2_MOUSE (Q9JIA7) Sphingosine kinase 2 (SK 2) (SPK 2) , complete
1374104_at	---	---	BI281680	1073.2	1042.7	1295.3	754.6	784	769.6	1003.4	921.3	985.2	3	3	3	0.68	0.0132451	---	UP|CLD5_MOUSE (O54942) Claudin-5 (Brain endothelial cell clone 1 protein) (Lung-specific membrane protein), complete
1386916_at	Ratireb	Ratireb	NM_017321.1	163.3	141.5	161	125.8	132.1	123.6	133.8	149.2	157.4	3	3	3	0.82	0.0134205	iron-responsive element-binding protein
1387868_at	Lbp	Lbp	BF289368	72.4	104.3	86	53.8	67.1	57.1	79	138.6	126.6	3	3	3	0.68	0.0135934	lipopolysaccharide binding protein	UP|LBP_RAT (Q63313) Lipopolysaccharide-binding protein precursor (LBP), complete
1372930_at	---	---	AI411381	347.6	387.2	304.6	257.4	272.6	251.1	340.6	303.4	375.5	3	3	3	0.75	0.0138702	Similar to putative nuclear protein	Rattus norvegicus cDNA, clone:aC10, differentially expressed in pylorus
1373156_at	---	---	AI385330	271.7	280.5	282.1	245.7	203	203.4	256.9	240.3	232	3	3	3	0.78	0.0139384	Similar to armadillo repeat protein ALEX2	homologue to GB|AAH54839.1|32766564|BC054839 armadillo repeat containing, X-linked 2 {Mus musculus;} , partial (72%)
1374627_at	---	---	BF283727	155.3	237.8	155.1	68.7	94.5	54.5	116.7	102.2	191.9	3	3	3	0.4	0.0142267	---
1389746_at	---	---	BM386322	74.7	82.6	84.1	57.3	62.2	45	56.6	73.6	81	3	3	3	0.68	0.0145515	---	homologue to UP|O88325 (O88325) Alpha-N-acetylglucosaminidase (Sanfilippo disease IIIB), partial (66%)
1367802_at	Sgk	Sgk	NM_019232.1	108.2	136.5	163.6	98.2	91.5	103.2	156.9	163.9	126.3	3	3	3	0.72	0.0146019	serum/glucocorticoid regulated kinase
1389138_at	---	---	AA945574	287.2	306.4	245.5	220.5	220.3	234.7	281.2	266.4	271.7	3	3	3	0.81	0.0146307	---
1376909_at	---	---	AI412866	30.8	43.1	49.9	28.5	38.9	24.6	47.6	47.8	59.7	3	3	2	0.74	0.0146467	Similar to RRP22	UP|Q8K5A4 (Q8K5A4) RRP22 (Mus musculus 10 days neonate cortex cDNA, RIKEN full-length enriched library, clone:A830080H15 product:RAS-LIKE PROTEIN RRP22 (RAS-RELATED PROTEIN ON CHROMOSOME 22) homolog), partial (64%)
1368835_at	Stat1	Stat1	AW434718	551.1	673.7	667.5	438.8	449.4	493.8	570.5	632.7	569.2	3	3	3	0.73	0.0147192	signal transducer and activator of transcription 1	UP|Q7TP57 (Q7TP57) Ab2-131, partial (13%)
1388494_at	---	Col4A2	BI281705	1056.5	1095.4	1009.2	506.3	573.3	502	789.9	1725.7	1817.4	3	3	3	0.5	0.0148475	---	homologue to GB|CAA28308.1|1022323|MMC4A2NC collagen alpha-2(IV) chain {Mus musculus;} , partial (85%)
1377522_a_at	---	---	BI294610	118.7	111.1	115	81.7	103.5	79.3	105.6	116.7	136.7	3	3	3	0.77	0.0151994	---	weakly similar to UP|Q6PCR6 (Q6PCR6) Zfr protein, partial (11%)
1370927_at	Col12a1	Col12A1	BE108345	124.5	131.8	147.5	106.1	62.6	92.9	154.2	143.5	138.8	3	3	3	0.65	0.0152649	Procollagen, type XII, alpha 1	UP|CA1C_RAT (P70560) Collagen alpha 1(XII) chain (Fragment), complete
1389991_at	---	---	BI278555	25.4	34.3	42.5	16.2	26.7	21.4	29.8	35	27.9	3	2	2	0.63	0.015547	Similar to structural protein FBF1	homologue to UP|Q99MZ9 (Q99MZ9) Structural protein FBF1, partial (16%)
1372127_at	---	---	BI275824	376.1	410.5	379.4	308.2	322.9	342	386.8	355.5	428.8	3	3	3	0.83	0.015579	Similar to ubiquitin-associated protein 2	homologue to UP|Q812D6 (Q812D6) Lingerer protein-1, partial (59%)
1390506_at	---	---	BF396678	151.9	172.4	152.3	117.8	96.5	132.1	174.8	146.4	184.6	3	3	3	0.73	0.0157764	---	homologue to GB|AAF98352.1|9789555|AF283812 vitamin D receptor-interacting protein complex component DRIP205 {Homo sapiens;} , partial (21%)
1376424_at	---	---	BF412664	242.1	332.4	272.6	153.8	152.7	177.2	194.2	308.2	330.3	3	3	3	0.57	0.0157925	---
1388459_at	Col18a1	Col18A1	AI101782	1041.6	1115.7	1486.9	790.9	717.9	609.9	1062.9	1343.6	1445	3	3	3	0.58	0.0158323	collagen, type XVIII, alpha 1	homologue to UP|Q61434 (Q61434) Collagen (Fragment), partial (65%)
1368303_at	Per2	Per2	NM_031678.1	112.5	149.9	219	94.3	79.9	95	137	162.6	185.7	3	3	3	0.56	0.0160451	period homolog 2 (Drosophila)
1376984_at	---	---	AW915048	55	49.6	69.1	38.8	49.5	39.3	64.4	54.9	54.3	3	3	3	0.73	0.0160721	---	UP|Q8K051 (Q8K051) Gene trap locus 6, partial (64%)
1388398_at	---	---	BI282024	42	37.2	60.1	34.1	36.7	29.1	45.1	49	45.4	3	1	3	0.72	0.0162725	---	homologue to UP|RS4X_CERAE (Q76N24) 40S ribosomal protein S4, X isoform, complete
1367562_at	Sparc	Sparc	NM_012656.1	871.2	1121.2	708.7	346.6	430.8	331.1	433.6	796.1	851.5	3	3	3	0.41	0.0169987	secreted acidic cysteine rich glycoprotein
1388538_at	---	---	AI179646	328.9	387.9	373	308.4	290.4	318.2	342.5	350.9	342.3	3	3	3	0.84	0.0172534	---	GB|AAH17370.2|16924202|BC017370 RBX1 protein {Homo sapiens;} , complete
1374711_at	---	---	BF283512	223.4	269	282.9	199.6	206	182	266.3	222.7	255.8	3	3	3	0.76	0.0172834	Similar to cleavage and polyadenylation specificity factor 3	UP|Q8CIM0 (Q8CIM0) Cleavage and polyadenylation specificity factor 3, complete
1375267_at	Ppic	Ppic	BI291292	276.5	303.4	277.1	188.6	201.7	124.5	341.2	289.8	239.6	3	3	3	0.6	0.0174273	peptidylprolyl isomerase C	homologue to UP|PPIC_MOUSE (P30412) Peptidyl-prolyl cis-trans isomerase C (PPIase) (Rotamase) (Cyclophilin C) , complete
1372585_at	---	---	BM388445	121.9	144.4	144.1	99.1	122.4	75.8	136.2	162.2	152.7	3	3	3	0.72	0.0174564	---
1388425_at	---	---	BG671569	153.6	207	162.1	128.9	133.3	143.7	164.9	169.9	174.7	3	3	3	0.78	0.0176166	Similar to RIKEN cDNA D130038B21
1376653_at	Phtf1	Phtf1	BE106772	80.4	96.8	103.8	75.8	80.9	78.7	88.4	90.8	78.8	3	3	3	0.84	0.0176912	Putative homeodomain transcription factor 1	homologue to GB|CAB62242.1|6523391|MMU242864 phtf protein {Mus musculus;} , partial (44%)
1388364_at	---	Ndufs3	BG381650	405.5	383.8	420	303.6	370.8	288.3	400.3	466.6	466.7	3	3	3	0.8	0.0178211	Similar to NADH-ubiquinone oxidoreductase 30 kDa subunit, mitochondrial precursor (Complex I-30KD) (CI-30KD)	homologue to UP|Q8BTZ3 (Q8BTZ3) Mus musculus 2 days neonate thymus thymic cells cDNA, RIKEN full-length enriched library, clone:E430013F21 product:NADH dehydrogenase (ubiquinone) Fe-S protein 3 (30kD) (NADH-coenzyme Q reductase), full insert sequence, complete
1372790_at	---	---	BG671530	400.9	353.5	421.3	330.4	336.5	311.8	470.6	425.2	395.7	3	3	3	0.83	0.0178546	---
1369879_a_at	Tegt	Tegt	NM_019381.1	450.5	448.4	499.7	402.5	361	405.1	456.1	536.1	488.8	3	3	3	0.84	0.0179955	testis enhanced gene transcript
1367978_at	Adcy2	Adcy2	NM_031007.1	33.7	46.1	39.6	37.4	34.4	30.2	41.5	45.5	50.8	3	2	3	0.85	0.0181406	adenylyl cyclase 2
1388611_at	---	---	AW252817	144.2	164.9	98.6	72.5	63.5	44.2	68.8	109.3	73.3	3	3	3	0.44	0.0184876	Similar to Transcription elongation factor A protein 3 (Transcription elongation factor S-II protein 3) (Transcription elongation factor TFIIS.h)	homologue to UP|TCE3_MOUSE (P23881) Transcription elongation factor A protein 3 (Transcription elongation factor S-II protein 3) (Transcription elongation factor TFIIS.h), partial (58%)
1372870_at	---	---	BM391302	289.6	350.5	267.3	178.7	225.1	111	310.6	309.8	339.7	3	3	3	0.57	0.0185283	Similar to KDEL (Lys-Asp-Glu-Leu) endoplasmic reticulum protein retention receptor 3	homologue to UP|Q8R1L4 (Q8R1L4) KDEL (Lys-Asp-Glu-Leu) endoplasmic reticulum protein retention receptor 3, partial (29%)
1387348_at	Igfbp5	Igfbp5	BE113270	122.9	213.7	272.5	85.7	124	87.8	227.2	177.8	279.1	3	1	3	0.49	0.019071	insulin-like growth factor binding protein 5. Probe set is 400 -100bp upstream of start codon	UP|IBP5_RAT (P24594) Insulin-like growth factor binding protein 5 precursor (IGFBP-5) (IBP-5) (IGF-binding protein 5), complete
1368685_at	Cspg4	Cspg4	NM_031022.1	789.8	850.3	865.6	668.1	575.8	620.7	725.2	728	913.5	3	3	3	0.74	0.0198806	membrane-spanning proteoglycan NG2
1369329_at	Notch3	Notch3	NM_020087.2	46.8	50.4	65.8	37.9	46.3	38	49.6	63.4	80.5	3	2	2	0.75	0.0198808	Notch 3
