# Supplementary material for: Vascular microarray profiling in two models of hypertension identifies caveolin-1, Rgs2 and Rgs5 as antihypertensive targets
Source: BMC Genomics. 2007 Nov 7;8:404. doi: 10.1186/1471-2164-8-404 (PMC2219888; doi:10.1186/1471-2164-8-404)
Supplement: Additional file 3 — Genes with increased expression in SHR vs WKY and unchanged in ACTH vs WKY. Gene lists of statistical analysis of microarray data including gene names, gene descriptions, biological function, Affymetrix IDs, accession numbers, expression levels and p-values. [file 1471-2164-8-404-S3.xls]

## Sheet: Revised Table S3 Up in SHR v WK
Table S3. Genes with increased expression in SHR vs WKY AND unchanged in ACTH vs WKY
Affy.ID	Gene.Symbol	Gene Symbol HG	Genbank.Accession.Nr	WKY1	WKY2	WKY3b	ACTH1	ACTH2	ACTH3	SHR1	SHR2	SHR3	Npres.WKY	Npres.ACTH	Npres.SHR	Av.FC.SHR.WKY	p.value	Gene.Title	TGI.Annotation
1374921_at	---	---	BI274548	45.2	60.9	57.5	55.1	46.9	44.5	173	170.6	189.4	3	3	3	3.26	5.83e-06	Similar to helicase-like protein NHL isoform 2	similar to UP|Q6H0K8 (Q6H0K8) DEAH helicase isoform 1, partial (5%)
1371776_at	---	---	AA819268	55.9	51.3	47.1	56.1	60.1	55.9	996.6	513.1	528.7	3	3	3	13.21	1.69e-05	---
1374007_at	---	---	AI178499	270.3	257.2	247.2	236.6	239.4	258.7	360.1	365.7	367	3	3	3	1.41	3.83e-05	---	homologue to UP|Q8BU53 (Q8BU53) Mus musculus 2 days pregnant adult female oviduct cDNA, RIKEN full-length enriched library, clone:E230038K10 product:procollagen-proline, 2-oxoglutarate 4-dioxygenase (proline 4-hydroxylase), alpha II polypeptide, full insert sequence, partial (12%)
1387146_a_at	Ednrb	EdnrB	X57764.1	39.8	38.8	45.8	45.9	49.4	42.3	67.7	71.6	66.3	2	3	3	1.65	4.23e-05	endothelin receptor type B
1388126_at	Minpp1	Minpp1	BG380493	114.2	131.6	131.9	145.9	135.7	166.6	328.2	275.2	294.5	3	3	3	2.38	4.72e-05	Multiple inositol polyphosphate histidine phosphatase 1	UP|O35217 (O35217) Hepatic multiple inositol polyphosphate phosphatase, complete
1371213_at	RT1-A3	RT1-A3	AJ005023.1	32.3	38.7	42.3	42.1	52.5	45.3	75.9	74.5	71.8	2	2	3	1.96	5.05e-05	RT1 class I, A3
1390722_at	---	---	AW531272	64.5	22.5	45.5	38.4	37.8	21.8	1107.9	1003.1	810.6	3	3	3	22.05	5.27e-05	---
1367533_at	---	---	BG663097	133.6	135.6	146.8	127.1	144.2	139.2	294.3	250.3	240.3	3	3	3	1.89	7.5e-05	Similar to signal transducer and activator of transcription interacting protein 1	homologue to UP|Q91WG4 (Q91WG4) Signal transducer and activator of transcription interacting protein 1 (Mus musculus 15 days embryo male testis cDNA, RIKEN full-length enriched library, clone:8030474L04 product:signal transducer and activator of transcription interactin, partial (72%)
1388324_at	Nit1	Nit1	BG668463	134.4	145.7	152.1	172.5	157.1	160	250.6	233.8	222.2	3	3	3	1.63	8.47e-05	nitrilase 1	homologue to UP|O88526 (O88526) Nitrilase homolog 1, partial (98%)
1372150_at	---	---	AI229488	265.3	301.6	308.6	263.1	265.3	258.5	520.1	556.9	456.6	3	3	3	1.75	9.3e-05	---	homologue to UP|Q6ZQG9 (Q6ZQG9) MKIAA0190 protein (Fragment), complete
1373053_at	---	---	AI169620	11.1	19.8	6.1	19.3	20.5	24	264.4	214.4	224.2	1	3	3	19	0.000184	---	weakly similar to UP|ENV_IPMAE (P31789) Env polyprotein precursor (Coat polyprotein) [Contains: Surface protein; Transmembrane protein], partial (7%)
1371942_at	---	---	BM390378	108.6	134.4	112	113.4	98.3	94.5	207.8	238.1	285.1	3	3	3	2.06	0.00022	Similar to Glutathione S-transferase, theta 3	similar to UP|Q8NH31 (Q8NH31) Seven transmembrane helix receptor, partial (8%)
1371875_at	---	---	BM388852	61.4	71.2	58.5	72.6	79	65.5	149.7	154.6	122.4	3	3	3	2.23	0.00028	---
1376513_a_at	---	---	BE098803	47.3	49.6	43.3	59.6	50.2	61.7	96.3	111	107.8	3	3	3	2.25	0.00028	---
1376129_at	---	---	BE108174	55	61.7	50.8	30.5	40.6	57.2	207.3	172.2	170.6	2	2	3	3.28	0.000289	---	similar to UP|Q6ISR4 (Q6ISR4) VPS13C protein (Fragment), partial (33%)
1377011_at	---	---	BF415061	114.7	119.7	135.8	145.3	117.6	224.6	553.2	449.5	523.2	3	3	3	4.12	0.00035	---
1375857_at	---	Myof1	AW917760	173.7	205.6	200.8	184.6	152.3	183.9	338.3	287.5	325.3	3	3	3	1.64	0.000402	Similar to Myoferlin (Fer-1 like protein 3)	homologue to UP|Q80V33 (Q80V33) Fer1l3 protein (Fragment), partial (15%)
1387789_at	Erg	Erg	NM_133397.1	95.7	83.3	95.4	107.3	107.3	101.3	182.4	209.1	155	3	3	3	1.99	0.000472	v-ets erythroblastosis virus E26 oncogene like (avian)
1370463_x_at	---	---	U50449.1	32.9	8.3	14.1	14.8	14.5	9.4	229.3	281.7	162.6	1	0	3	12.18	0.00054	---
1374276_at	---	---	BE104102	14	21.3	22.7	29.5	27	30.5	70.1	67.8	46.6	0	3	3	3.18	0.000582	---	similar to UP|O63614 (O63614) ATP synthase subunit 8, partial (26%)
1373813_at	---	---	BM388610	394.1	375	394.1	376.2	367.9	379.4	670.1	591.5	524.3	3	3	3	1.54	0.00062	Similar to ER-resident protein ERdj5	homologue to UP|Q8CH78 (Q8CH78) ER-resident protein ERdj5, complete
1388668_at	---	---	BM384972	30.8	48.2	43	42.3	42.3	56.9	95.2	104.5	97.4	1	1	3	2.44	0.000666	---	similar to UP|Q7TQ12 (Q7TQ12) Aa1114, partial (12%)
1375357_at	Dyt1	Dyt1	BE112237	129.9	137.3	138.2	141.9	145.8	149.1	158.3	177.5	163.2	3	3	3	1.23	0.000726	dystonia 1, torsion (autosomal dominant; torsin A)	UP|Q8K3L8 (Q8K3L8) TorsinA, complete
1369736_at	Emp1	Emp1	NM_012843.1	39.5	28.9	39.4	37.4	41	42.4	66.5	78.9	81.1	1	2	3	2.1	0.000797	epithelial membrane protein 1
1370028_at	Ace	Ace1	AA926148	57	86.7	64.6	62.7	80.4	70.1	134.3	152.8	138.1	1	1	3	2.04	0.000819	angiotensin 1 converting enzyme 1	somatic angiotensin-1 converting enzyme [Rattus norvegicus]
1376094_at	Hint4	Hint4	AA925490	86.8	103.8	93.7	85.3	110.4	89.3	150.1	142.7	152.7	3	3	3	1.57	0.000957	Histidine triad nucleotide binding protein 4	UP|Q8K3P7 (Q8K3P7) Histidine triad protein 4 (Fragment), complete
1390128_at	---	---	BF557618	86.9	65	87.5	82.1	78.1	79.5	197.8	148.2	151.2	3	3	3	2.08	0.00117	Similar to CHMP1.5 protein	UP|Q96E89 (Q96E89) CHMP1.5 protein (Fragment), partial (92%)
1377334_at	RT1-Ba	RT1-Ba	BG378249	10.2	3.8	21.9	9.4	29	4.1	403.3	360.1	419.1	0	0	3	32.94	0.00119	RT1 class II, locus Ba	homologue to UP|HA2B_RAT (P20037) RT1 class II histocompatibility antigen, B alpha chain precursor, complete
1375632_at	---	---	H35210	1757.4	1547.2	1656.9	1530.1	1650.9	1643.6	2185.6	2109.8	2285.9	3	3	3	1.33	0.00123	---	UP|Q71QF1 (Q71QF1) Ribosomal protein L38, complete
1390133_at	---	---	AI178277	1069.5	1100.1	1034.4	872.9	925.7	929.3	1433.4	1193.5	1264.4	3	3	3	1.21	0.00135	---
1367974_at	Anxa3	Anxa3	NM_012823.1	103.6	171.4	149.5	179	172.6	185	323.8	285.4	292.5	3	3	3	2.12	0.00138	annexin A3
1368323_at	Tfpi	Tfpi	NM_017200.1	38.6	46.6	36.4	61.8	36.5	55.8	143.1	123	113.2	3	3	3	3.12	0.0015	tissue factor pathway inhibitor
1398903_at	Esd	Esd	AI411425	825.3	963.8	877.9	922.4	868.8	949.6	1352.8	1151.3	1207.9	3	3	3	1.39	0.00153	Esterase D/formylglutathione hydrolase	homologue to UP|Q9CWI4 (Q9CWI4) Mus musculus ES cells cDNA, RIKEN full-length enriched library, clone:2410046F19 product:esterase 10, full insert sequence, partial (92%)
1371482_at	---	Ndufs2	AA851675	694.4	757.5	652.6	670.1	722.3	737	989.3	1088.9	932.1	3	3	3	1.43	0.00157	Similar to NADH dehydrogenase (ubiquinone) Fe-S protein 2	homologue to UP|NUCM_MOUSE (Q91WD5) NADH-ubiquinone oxidoreductase 49 kDa subunit, mitochondrial precursor (Complex I-49KD) (CI-49KD) , complete
1387258_a_at	Pcmt1	Pcmt1	D11475.1	269.9	293.5	309.5	282.4	285.8	310.4	361.6	379.7	362.6	3	3	3	1.26	0.00161	protein-L-isoaspartate (D-aspartate) O-methyltransferase 1
1389737_at	---	---	BI295980	72.5	69.6	77.1	91.4	86.3	97.3	123.6	142.8	108	3	3	3	1.71	0.00166	Similar to Dystrobrevin alpha (Alpha-dystrobrevin)	UP|Q8BTD9 (Q8BTD9) Mus musculus 18-day embryo whole body cDNA, RIKEN full-length enriched library, clone:1110019N08 product:dystrobrevin alpha, full insert sequence, partial (37%)
1376011_at	---	---	AI411359	9.9	14.1	14.6	13.5	18.6	17.6	23.3	37.7	36	2	2	3	2.51	0.00177	Similar to mitogen-activated protein kinase kinase kinase 13; leucine zipper-bearing kinase	UP|Q8HY20 (Q8HY20) P14ARF protein, partial (8%)
1377007_at	---	---	AI409696	108.7	103.7	88.5	113	114.2	111.2	150	174.5	158.5	3	3	3	1.61	0.00181	---	similar to UP|Q91WW0 (Q91WW0) Expressed sequence AI591529, partial (66%)
1377113_at	---	Vegfr1	BF415786	15.3	26.7	16.2	21.2	23.7	31.4	54.3	58.5	72.4	2	3	3	3.18	0.00199	---
1372092_at	---	---	BI278968	356.9	342.5	319.9	371.6	398.6	298.9	574.4	518.3	548.9	3	3	3	1.61	0.00199	---	similar to UP|Q8BT54 (Q8BT54) Mus musculus 10, 11 days embryo whole body cDNA, RIKEN full-length enriched library, clone:2810027E19 product:torsin family 2, member A, full insert sequence. (Fragment), partial (14%)
1368988_at	Casq2	Casq2	AW520914	765.4	670.7	888.4	626.3	574.8	648.9	1070.3	1006.8	1232.5	3	3	3	1.42	0.0021	calsequestrin 2	UP|CAQ2_RAT (P51868) Calsequestrin, cardiac muscle isoform precursor (Calsequestrin 2), complete
1398262_at	Prps2	Prps2	NM_012634.1	53.4	53.9	44.9	55.8	65	54.8	91.2	82.4	87.8	3	3	3	1.72	0.00236	phosphoribosyl pyrophosphate synthetase 2
1386937_at	Atp1b1	Atp1b1	AI232036	237.6	307.1	403.2	211.4	204.8	225	439.8	673	680.5	3	3	3	1.89	0.00264	ATPase, Na+/K+ transporting, beta 1 polypeptide	GB|AAA40780.1|203039|RATATPBS Na+, K+ -ATPase beta subunit protein precursor {Rattus norvegicus;} , complete
1369422_at	Fap	Fap	NM_138850.1	30.1	37.8	41.5	48.6	58.1	40.4	73.4	67.8	62.1	3	3	2	1.86	0.00267	fibroblast activation protein
1370187_at	Pccb	Pccb	AI502661	288.9	318	309.9	283.1	311.9	282.2	418.7	355.7	408.4	3	3	3	1.29	0.00273	propionyl coenzyme A carboxylase, beta polypeptide	similar to UP|PCCB_RAT (P07633) Propionyl-CoA carboxylase beta chain, mitochondrial precursor (PCCase beta subunit) (Propanoyl-CoA:carbon dioxide ligase beta subunit) , partial (7%)
1372979_at	---	---	BI295828	188.9	181.9	171.8	164.9	189	169.3	233.7	267.9	322.4	3	3	3	1.52	0.00277	---
1373773_at	---	---	BF394166	9	6.2	12	10.8	9.6	8.4	33.9	27.4	19.7	1	2	3	2.98	0.00278	---	UP|Q812E9 (Q812E9) Glycoprotein m6a, complete
1389897_at	---	---	BE110772	34.4	42.9	42.2	50	44.3	44.3	52.1	62.8	59.5	3	3	3	1.46	0.00278	Similar to COP9 complex subunit 7a; COP9 (constitutive photomorphogenic, Arabidopsis, homolog) subunit 7A	homologue to UP|Q9CZ04 (Q9CZ04) Mus musculus 10, 11 days embryo whole body cDNA, RIKEN full-length enriched library, clone:2810425H03 product:COP9 (constitutive photomorphogenic) homolog, subunit 7a (Arabidopsis thaliana), full insert sequence, complete
1376038_at	---	---	AI411054	55.2	60.4	42.2	66.1	43.6	52.8	189	112.1	175.3	3	3	3	3.02	0.00289	---	homologue to UP|Q6ZPJ0 (Q6ZPJ0) MKIAA1738 protein (Fragment), partial (56%)
1372403_at	---	---	BI276339	279.5	389.4	328	289.6	341.5	290.2	466.5	560.1	548.5	3	3	3	1.58	0.003	---	homologue to UP|Q8CGB3 (Q8CGB3) Nuclear membrane binding protein NUCLING, partial (28%)
1390601_at	---	---	BM385386	693.6	537.7	609.8	582.5	492.7	663	1055.4	970.1	889.3	3	3	3	1.58	0.00307	---	similar to UP|Q99KF9 (Q99KF9) Lrpprc protein, partial (39%)
1388300_at	---	---	AA892234	122	143.8	146.7	131.6	156.1	139.6	177.7	190.1	177.6	3	3	3	1.32	0.00312	Similar to microsomal glutathione S-transferase 3	homologue to UP|GST3_MOUSE (Q9CPU4) Microsomal glutathione S-transferase 3 (Microsomal GST-3) (Microsomal GST-III) , complete
1368653_a_at	Park7	Park7	BI281756	699	707.6	718.6	661.7	743.5	605	957.6	1181.2	1041.9	3	3	3	1.5	0.00321	fertility protein SP22	UP|O88767 (O88767) CAP1 protein (Fertility protein SP22), complete
1372152_at	---	---	BI275874	166.5	183.3	181	174.3	176.3	164.3	194.7	190.9	194.1	3	3	3	1.09	0.00326	Similar to RIKEN cDNA 5430428G01	weakly similar to UP|Q9VXU7 (Q9VXU7) CG6308-PA, partial (41%)
1373908_at	---	---	AI407002	1152.1	986.9	1177.1	934.8	987.4	980.1	1449.1	1314.8	1506.7	3	3	3	1.29	0.00326	---
1388375_at	---	---	AI234096	3718.3	2943	3377.9	2740.3	2617.9	2603.9	4104.9	3950.1	3959.9	3	3	3	1.2	0.00344	---	homologue to UP|Q8C3Z4 (Q8C3Z4) Mus musculus 2 days neonate thymus thymic cells cDNA, RIKEN full-length enriched library, clone:C920026H02 product:protein kinase, cAMP dependent regulatory, type I, alpha, full insert sequence, partial (32%)
1375686_at	Ppil3	Ppil3	AI706907	145.5	164.9	148.7	144	145.1	144	200.9	206.5	172.8	3	3	3	1.26	0.00349	peptidylprolyl isomerase (cyclophilin)-like 3	UP|Q812D3 (Q812D3) CYP10L, complete
1374227_at	---	---	BM386851	634.2	634.8	622.6	575.1	552.5	600.8	828.7	759.1	693.7	3	3	3	1.21	0.00351	Similar to hypothetical protein FLJ20272
1367853_at	Slc12a2	Slc12a2	NM_031798.1	182.6	234	195.3	216.9	256	225.6	360.4	303.3	310.3	3	3	3	1.59	0.00354	solute carrier family 12, member 2
1369077_at	Asah	Asah	NM_053407.1	80.1	57.2	85.3	74.7	53.3	80.3	181.9	191.9	136.5	3	3	3	2.29	0.00362	N-acylsphingosine amidohydrolase (acid ceramidase)
1367586_at	Ldha	Ldha	NM_017025.1	1897.5	1794.1	1688.7	1463	1509.7	1378.7	2915	2603.6	2088.7	3	3	3	1.41	0.00365	lactate dehydrogenase A
1390289_at	---	---	BI283804	107.6	88.1	102.9	98.3	109.7	101.5	149.5	150	131.9	3	3	3	1.44	0.00368	Similar to RIKEN cDNA A530089I17	homologue to UP|Q91WF7 (Q91WF7) Sac domain-containing inositol phosphatase 3, partial (9%)
1371888_at	---	---	AA892843	118.6	104.8	112.3	88.1	115.1	96.4	182.9	146.2	160.2	3	3	3	1.46	0.00377	Similar to RIKEN cDNA 2010005E08	homologue to GB|AAH31730.1|21594593|BC031730 Mrpl24 protein {Mus musculus;} , complete
1372708_at	---	---	BI296544	71	67.9	95.2	58.9	70.8	53.2	136.1	103.9	168	0	0	3	1.74	0.00396	---
1388583_at	---	Cxcl12	BF283398	501.5	588.3	307.4	360.7	330.6	330.6	769.7	838.9	794.4	3	3	3	1.72	0.00403	---	homologue to UP|Q80ZW4 (Q80ZW4) Cxcl12 protein, complete
1370047_at	Enpp1	Enpp1	NM_053535.1	13.5	17.2	9.2	28.1	16	19.4	68.1	44.7	60.1	0	1	3	4.33	0.00415	ectonucleotide pyrophosphatase/phosphodiesterase 1
1370226_at	Cstb	Cstb	AI409867	193.1	192.8	215.6	219.6	220.5	223.4	261.4	241.7	293.6	3	3	3	1.32	0.00427	cystatin B	UP|CYTB_RAT (P01041) Cystatin B (Liver thiol proteinase inhibitor) (Stefin B) (Cystatin beta), complete
1367646_at	---	---	NM_022597.1	1167.3	1295.6	1179.8	1230.3	1258.2	1273.3	1761.1	1686	1483.2	3	3	3	1.35	0.00441	---
1388339_at	---	---	BE112895	139	169.6	138.1	145.2	142.8	137.1	183	231.7	201.2	3	3	3	1.38	0.00454	---	UP|PE15_CRIGR (Q9Z297) Astrocytic phosphoprotein PEA-15 (Phosphoprotein enriched in astrocytes, 15 kDa), complete
1375932_at	---	---	BF284677	91	114.9	56.2	119.5	90.8	110	289.2	226.3	238.8	1	0	3	2.88	0.00463	---
1367814_at	Atp1b1	Atp1b1	M14137.1	46.6	41.4	69.1	45.9	32.3	59.4	136.3	129	104.3	3	3	3	2.35	0.00472	ATPase, Na+/K+ transporting, beta 1 polypeptide
1398395_at	---	Icap1	AW434272	249.6	240.8	248.5	249.3	253.6	257.2	332.3	288.4	292.8	3	3	3	1.24	0.00492	Similar to Bodenin	homologue to UP|ITP1_MOUSE (O35671) Integrin beta-1 binding protein 1 (Bodenin), partial (78%)
1383957_at	---	---	BG376322	61	74.2	61.3	67.7	64.5	65.2	86	135.7	123	1	2	3	1.75	0.00505	Similar to diphosphoinositol polyphosphate phosphohydrolase; DIPP	homologue to UP|Q9JI46 (Q9JI46) Diphosphoinositol polyphosphate phosphohydrolase (Nudt3 protein) (Nudix (Nucleotide diphosphate linked moiety X)-type motif 3), complete
1376767_at	Gpr116	Gpr116	BF542425	77.5	90.8	84	92.6	88.4	80.5	112.6	105.8	104.5	3	3	3	1.28	0.00506	G protein-coupled receptor 116	similar to UP|Q26195 (Q26195) Pva1 protein, partial (10%)
1376227_at	---	---	AI716887	120.8	98.2	99.7	92.3	97.3	91.4	124.1	145.2	143.6	3	3	3	1.3	0.0051	Similar to hypothetical protein FLJ12921	homologue to UP|Q8C9L3 (Q8C9L3) Mus musculus 3 days neonate thymus cDNA, RIKEN full-length enriched library, clone:A630045E02 product:myozenin 1, full insert sequence, partial (51%)
1374508_at	---	---	BG663343	348.4	351.4	418.9	334	366.2	299.3	474.8	505.5	494.9	3	3	3	1.32	0.00512	Similar to nephrocystin	UP|Q7YQJ8 (Q7YQJ8) Leptin (Fragment), partial (11%)
1367575_at	Eno1	Eno1	NM_012554.1	1130.9	893.6	1092.1	929.5	998	878.5	1369.6	1665.2	1520.9	3	3	3	1.46	0.00534	enolase 1, alpha
1372587_at	MGC94175	Ecmn	AI172271	186.2	237.6	134.2	225.9	222.1	243.2	460.1	398.6	354.8	3	3	3	2.17	0.00536	endomucin	similar to UP|EMCN_MOUSE (Q9R0H2) Endomucin precursor (Endomucin-1/-2), partial (81%)
1371909_at	---	---	AA850406	99.7	107	109.1	105.3	87.1	133.1	177.9	207.7	165.2	1	1	3	1.74	0.00541	Similar to Cofactor required for Sp1 transcriptional activation subunit 3 (Transcriptional co-activator CRSP130) (Vitamin D3 receptor-interacting protein complex 130 kDa component) (DRIP130) (Activator-recruited cofactor 130 kDa component) (ARC130)...	homologue to UP|Q6ZPV7 (Q6ZPV7) MKIAA1216 protein (Fragment), partial (44%)
1368304_at	Fmo3	Fmo3	NM_053433.1	110.8	121.5	163	123.3	128.1	114.5	223	175.2	240.8	3	3	3	1.62	0.00553	flavin-containing monooxygenase 3
1369996_at	Polr2f	Polr2f	NM_031335.1	150.9	151.9	168	183.4	162.1	140	254.5	204	250.3	3	3	3	1.51	0.0066	polymerase II
1368528_at	Mic2l1	Mic2l1	NM_134459.1	66	59	56.3	56.3	71.2	59.3	118.5	118.1	83.8	3	3	3	1.77	0.00664	MIC2 like 1
1375676_at	---	---	AA956897	73.9	32.7	37.9	55.2	77.4	63.6	345.6	183.2	148.7	3	3	3	4.69	0.00667	---	homologue to UP|Q99KF6 (Q99KF6) Lin 7 homolog c, partial (85%)
1369767_a_at	Kcnmb1	Kcnmb1	U40602.1	92.7	47.7	65	90	102.5	94.9	182.4	265.3	153.5	3	3	3	2.93	0.00669	potassium large conductance calcium-activated channel, subfamily M, beta member 1
1372723_at	---	---	BF396318	102.6	97.4	112.9	111.8	92.4	104.2	185.3	171	133	3	3	3	1.56	0.00685	Similar to importin 9	UP|IPO9_MOUSE (Q91YE6) Importin 9 (Importin 9a) (Imp9a) (Importin 9b) (Imp9b) (Ran-binding protein 9) (RanBP9), partial (85%)
1372704_at	---	---	BE098941	373.5	429	325	328.4	335	304.1	441.2	563	493.8	3	3	3	1.33	0.00693	Similar to RIKEN cDNA 2310008M10	UP|Q9NRP0 (Q9NRP0) DC2 (Hydrophobic protein HSF-28), complete
1389470_at	Bf	Bf	AI639117	208.1	217	329.4	233.8	237.4	228.8	418	382.2	402.9	3	3	3	1.59	0.00696	B-factor, properdin	UP|Q7TP05 (Q7TP05) Da1-24, complete
1373741_at	---	---	BM386451	90.2	90.1	98.6	95.4	100.6	83.8	109.7	109.9	119.2	3	3	3	1.21	0.00725	Similar to pseudouridine synthase 1	homologue to UP|Q8C250 (Q8C250) Mus musculus NOD-derived CD11c +ve dendritic cells cDNA, RIKEN full-length enriched library, clone:F630107G06 product:pseudouridine synthase 1, full insert sequence, partial (47%)
1388887_at	---	---	AI178222	692	715.3	747.7	555.9	573.1	619.4	820.3	997.2	790.6	3	3	3	1.21	0.00764	---
1387905_at	Jdp1	Jdp1	AB062135.1	73.7	92.3	119.6	96.9	95.8	87.8	152.6	148.4	131.9	3	3	3	1.52	0.00764	Jun dimerization protein 1 gene
1390271_at	---	---	BM392202	31.3	38.3	38.2	29.7	32.6	36.6	46.1	46.8	40.2	2	3	3	1.23	0.00778	Similar to phosphoinositol 3-phosphate-binding protein-3	homologue to GB|AAH31183.1|21410465|BC031183 Pepp3-pending protein {Mus musculus;} , partial (21%)
1392490_at	---	---	BM390676	225.1	288.2	254.8	230	244.3	264.9	333.8	329.1	314.1	3	3	3	1.27	0.00781	---	GB|AAQ64008.1|34329857|AY364165 brain-specific adaptor protein C61 {Mus musculus;} , partial (21%)
1375961_at	---	---	AI072892	62.2	74	77.7	82.8	108.2	93.9	146	105.2	121.5	3	3	3	1.74	0.00784	Similar to frezzled	homologue to UP|FRZB_MOUSE (P97401) Frizzled-related protein precursor (Frzb-1) (Frezzled) (Fritz) (Secreted frizzled-related sequence protein 3) (sFRP-3), complete
1372457_at	Mtus1	Atip1	BF284182	81.1	123.1	130.4	119.4	112.1	125.5	254.5	184.6	184.7	3	3	3	1.86	0.00795	mitochondrial tumor suppressor 1	UP|Q80Z99 (Q80Z99) MTSG1, complete
1398387_at	MGC72614	MGC72614	AI009530	646.3	686.2	915.1	574.6	694.3	604.2	1461.6	1072.1	1119.8	3	3	3	1.63	0.00806	Unknown (protein for MGC:72614)	similar to UP|Q6UWH4 (Q6UWH4) TCPD2512, partial (95%)
1374349_at	---	---	BE099937	169.1	194.9	175.7	172.9	135.1	158.1	209.3	229.6	278.7	3	3	3	1.33	0.00815	---
1398819_at	Dnaja1	Dnaja1	NM_022934.1	363.3	404.9	355.7	448.3	426.2	414.8	749.8	707.5	495.9	3	3	3	1.74	0.00815	DnaJ-like protein
1388795_at	---	---	AI101500	374.3	334.1	313.8	386.5	364.8	372.5	553.6	578.9	430.6	3	3	3	1.53	0.00816	---	homologue to UP|Q9VYV0 (Q9VYV0) CG15221-PA, partial (4%)
1373939_at	---	---	AI236719	97.9	89.8	114	100.1	93.3	81.3	134	125.9	121.9	3	3	3	1.27	0.00837	Similar to N-Acetylglucosamine kinase	homologue to UP|NAGK_MOUSE (Q9QZ08) N-acetylglucosamine kinase (GlcNAc kinase) , complete
1367454_at	Copb2	Copb2	NM_021765.1	542.6	523.4	512.3	454.7	473.8	398.7	817.6	720.8	586.1	3	3	3	1.35	0.00846	coatomer protein complex, subunit beta 2 (beta prime)
1389577_at	---	---	AI101160	214.7	241.7	211.5	239.8	270.2	255.8	348.4	332.4	277.7	3	3	3	1.44	0.00854	Similar to cirhin; testis expressed gene 292; cirrhosis, autosomal recessive 1A	homologue to GB|AAH27399.1|20071778|BC027399 testis expressed gene 292 {Mus musculus;} , partial (64%)
1368145_at	Pcp4	Pcp4	NM_013002.1	37.9	21	32	31.2	22.6	31.6	55.7	80.9	64.7	1	0	3	2.21	0.00861	Purkinje cell protein 4
1388926_at	---	---	AI409048	184.1	190.1	184.2	170.1	128.9	168.4	271.8	216.4	241	3	3	3	1.31	0.00869	---	similar to UP|Q99L58 (Q99L58) Fibrillarin, partial (9%)
1387154_at	Npy	Npy	NM_012614.1	59.8	47.3	67.4	55.7	71.5	74	93.2	124.8	96.4	3	3	3	1.8	0.0088	neuropeptide Y
1372320_at	---	---	BE103894	240.2	248.8	231.7	263.5	248.4	264.7	336.8	392.5	292	3	3	3	1.42	0.00937	---	GB|AAD38499.1|5052315|AF117065 male-specific lethal-3 homolog 1 {Homo sapiens;} , partial (27%)
1374484_at	---	---	AI230318	124.2	143.1	145.2	124.8	157.7	121.1	201.1	190.2	172.4	3	3	3	1.37	0.00939	Similar to RIKEN cDNA 2610033C09
1381975_at	---	---	BG371767	163.3	172.5	145.6	140.4	153.2	125.1	304.3	251.3	193.5	3	3	3	1.56	0.00967	Similar to kIAA0367	homologue to UP|Q6T2V7 (Q6T2V7) BNIPXL-alpha, partial (15%)
1374160_at	---	---	BE111296	206.1	203	235.5	206.8	187.6	211.1	242.5	265.1	247.4	3	3	3	1.17	0.00968	---	UP|Q849C5 (Q849C5) Caspase-9 long chain, partial (14%)
1371782_at	---	---	BF283798	39.1	60.5	55.8	51.4	46.3	35.9	70	75.4	73.2	3	2	3	1.41	0.00971	Similar to NIPSNAP-related protein	homologue to GB|AAL56225.1|18028938|AF353623 NIPSNAP-related protein {Mus musculus;} , complete
1376722_at	---	---	AI409108	134.6	122.4	122.9	132.2	144.4	116.1	172.8	172.8	159.4	3	3	3	1.33	0.00984	Similar to CG11943-PB	homologue to UP|Q6P9L5 (Q6P9L5) Nup205 protein (Fragment), partial (20%)
AFFX_Rat_GAPDH_M_at	Gapd	Gapd	norvegicus /GEN=gapd /DB_XREF=gb:X02231.1 /DEF=Rat mRNA for glyceraldehyde-3-phosphate-dehydrogenase (GAPDH) (GAPDH, EC 1.2.1.12)	1483	1322.3	1598.2	1450.9	1495.4	1481.2	2006.2	2340.5	1975	3	3	3	1.44	0.00996	glyceraldehyde-3-phosphate dehydrogenase
1370954_at	P4ha1	P4ha1	BI274401	207.4	191	196.7	197.9	178.8	205.5	220.8	246.5	249.7	3	3	3	1.2	0.01	prolyl 4-hydroxylase alpha subunit
1370192_at	Stx12	Stx12	BF283010	269.7	277.7	208.7	277.3	312.6	277	408	402.1	348.3	3	3	3	1.53	0.0102	syntaxin 12	homologue to UP|STXC_MOUSE (Q9ER00) Syntaxin 12, complete
1382482_at	---	---	AI178627	220.8	231	187.1	246.9	232	206.8	279.4	288.9	298.2	3	3	3	1.36	0.0105	---
1371869_at	Psma7	Psma7	BF282262	886.4	829.7	801.2	770.9	793.1	762.7	1086.8	1045.9	903	3	3	3	1.21	0.0106	Proteasome (prosome, macropain) subunit, alpha type 7	UP|PSA7_RAT (P48004) Proteasome subunit alpha type 7 (Proteasome subunit RC6-1) , complete
1398409_at	---	---	AA850428	169.7	183.6	171.5	204.9	190	231.7	252.5	218.8	236.7	3	3	3	1.35	0.0106	---	homologue to UP|Q7TPJ2 (Q7TPJ2) Ac2-224, partial (18%)
1389560_at	---	---	BF284702	772.6	823.9	735.8	823.6	784.8	786.8	1093.9	874.7	950.8	3	3	3	1.25	0.0106	---	UP|Q8CGS4 (Q8CGS4) Vps24p, complete
1367903_at	Hmox2	Hmox2	J05405.1	83.3	95.1	94.1	97.4	86.3	92.1	111.9	126.5	104.4	3	3	3	1.26	0.0107	heme oxygenase (decycling) 2
1371389_at	---	---	AI170668	188.9	198.6	223.4	198.4	215.9	178.3	236	266.7	291.8	3	3	3	1.3	0.0109	---	UP|Q7TP81 (Q7TP81) Aa2-141, partial (33%)
1388440_at	---	---	AI408482	249.3	384.1	317.4	332.6	331.6	319.6	595.8	444.7	496.4	3	3	3	1.62	0.0109	Similar to RIKEN cDNA 0610008A10	homologue to UP|AP1B_MOUSE (Q8C7N7) Gamma-secretase subunit APH-1B, complete
1373483_at	---	---	AA963764	97.3	103.1	83.3	116.2	137.6	111.8	129.1	164.9	156.2	3	3	3	1.59	0.0111	Similar to NG28	homologue to GB|AAC97966.1|4050093|MMHC425O18 NG28 {Mus musculus;} , partial (45%)
1372401_at	---	---	AA859401	134.9	145	141.1	126.9	131.7	120.8	192	155.6	155.4	3	3	3	1.19	0.0113	Similar to N-acetylneuraminic acid synthase (sialic acid synthase)	homologue to UP|Q99J77 (Q99J77) N-acetylneuraminic acid synthase (Sialic acid synthase) (Mus musculus 0 day neonate skin cDNA, RIKEN full-length enriched library, clone:4632418E04 product:sialic acid synthase, full insert sequence), complete
1376029_at	Rab2l	Rab2l	BI295991	321.3	370.7	233.3	308.9	353.4	311.6	516.5	471.7	498.4	3	3	3	1.61	0.0113	RAB2, member RAS oncogene family-like
1390672_at	---	---	BG381258	7.5	11.6	13.1	11.3	9.8	16.3	29.9	25.2	19.4	2	2	3	2.31	0.0113	---
1371524_at	---	---	AI009608	116.4	121	97.1	116.7	135	131.6	186.4	174.9	150.6	3	3	3	1.53	0.0113	Similar to transcription factor IIB	UP|Q9Y6A4 (Q9Y6A4) Transcription factor IIB (EVORF), complete
1371391_at	---	---	BM390196	578.4	752.2	705.4	634.7	732.2	578.5	929.9	967.1	999.8	3	3	3	1.42	0.0113	Similar to expressed sequence AL022641	homologue to UP|TXN5_MOUSE (Q91W90) Thioredoxin domain containing protein 5 precursor (Thioredoxin-like protein p46) (Endoplasmic reticulum protein ERp46), complete
1372666_at	---	---	BI284861	193.8	138.8	132.2	156.2	154.3	162	263.7	243.6	224.2	3	3	3	1.57	0.0114	---
1368291_at	Api2	Api2	NM_021752.1	82.7	99.1	78.3	102.7	130.3	96.4	203.6	161.7	133.8	0	1	3	1.92	0.0115	apoptosis inhibitor 2
1390224_at	---	---	BM387978	104.8	103.9	91.4	109.1	103.1	99	132.9	135	122.2	3	3	3	1.3	0.0116	---	similar to UP|Q8MYW4 (Q8MYW4) RE62270p, partial (3%)
1389352_at	---	---	BF281980	131.9	131.6	113.3	154.5	112.8	108.4	221.7	174.4	209.6	3	3	3	1.61	0.012	---	similar to UP|Q7PJ70 (Q7PJ70) ENSANGP00000023822 (Fragment), partial (14%)
1398897_at	---	---	AI411988	747.6	712	663.2	694	695.7	708.9	850.4	803	759.4	3	3	3	1.14	0.0121	---	UP|Q9CZY3 (Q9CZY3) Mus musculus 10 days embryo whole body cDNA, RIKEN full-length enriched library, clone:2610312L01 product:ubiquitin-conjugating enzyme E2 variant 1, full insert sequence (Ubiquitin-conjugating enzyme E2) , complete
1368821_at	Fstl1	Fstl1	NM_024369.1	128.4	128.3	126.9	124.9	151.5	124.6	183.3	189.9	153.7	3	3	3	1.37	0.0122	follistatin-like 1
1398240_at	Hspa8	Hspa8	NM_024351.1	3107.9	2974.4	3070.9	3148.8	3065.4	2784.1	3824.4	4183.7	3899.3	3	3	3	1.3	0.0123	heat shock protein 8
1373818_at	---	---	AI408351	577.7	564.9	494.9	488.6	561.8	544.2	893.1	663.3	713.7	3	3	3	1.39	0.0123	---	similar to UP|Q7AML9 (Q7AML9) NADH dehydrogenase I chain J , partial (8%)
1375966_at	---	Mmn1	BE098266	281.8	328.6	368.1	296.1	306.8	303.3	377.5	397.7	436.1	3	3	3	1.24	0.0125	---	similar to UP|Q8K1Z7 (Q8K1Z7) Mmrn2 protein, partial (28%)
1388356_at	---	S100A16	AI406499	189.6	214.9	242	234.6	253.9	223.2	265.3	329.3	306.5	3	3	3	1.39	0.0125	Similar to RIKEN cDNA 2300002L21	homologue to GB|AAH20031.1|18043629|BC020031 S100 calcium binding protein A16 {Mus musculus;} , complete
1373280_at	---	---	AA848324	233.5	229	198.3	242.3	250.9	206.9	275.4	315.1	305.2	3	3	3	1.36	0.0126	Similar to DNA helicase	UP|RUV2_MOUSE (Q9WTM5) RuvB-like 2 (p47 protein) , complete
1371511_at	---	---	AI009775	1423.6	1577.1	1289.1	1393.2	1602.3	1364.7	2098.8	2161.7	1802.4	3	3	3	1.41	0.0126	Similar to actin related protein 2/3 complex subunit 2; ARP2/3 protein complex subunit 34	UP|AR34_HUMAN (O15144) ARP2/3 complex 34 kDa subunit (P34-ARC) (Actin-related protein 2/3 complex subunit 2), complete
1398245_at	---	---	NM_031688.1	2899.2	3097.6	3343.2	2663.9	2677.2	2419.4	4190.4	3683.9	3854.8	3	3	3	1.26	0.013	---
1371709_at	---	Mrpl3	BI279024	415.5	425	419.5	447.4	473.9	475.9	679.2	598.3	499.8	3	3	3	1.41	0.0131	Similar to mitochondrial ribosomal protein L3 (L3mt)	homologue to UP|RM03_RAT (P18665) Mitochondrial 60S ribosomal protein L3 (L3mt), complete
1370339_at	---	---	L24775.1	434.1	545.5	514.4	531.4	574.8	538.7	741.6	713.3	623.6	3	3	3	1.39	0.0136	---
1373501_at	---	---	AA955361	1260.9	1366.1	1227.5	1417.1	1323.8	1324.7	1728.1	1595.3	1453.3	3	3	3	1.24	0.0137	---
1370033_at	Mlc3	Mlc3	NM_020104.1	57.2	54.4	90.8	67.2	87.3	60.6	142.1	104.4	167.6	3	3	3	2.05	0.0137	fast myosin alkali light chain
1373872_at	---	---	BE096535	20.5	31.5	27.2	33.5	34.9	24.6	52	44.3	41.1	3	2	3	1.73	0.0141	---
1370623_at	Fgl2	Fgl2	AF323608.2	78.2	114.3	69.4	107	85.7	93.4	209.5	162.7	141.7	3	3	3	1.96	0.0143	fibrinogen-like 2
1374770_at	Asah	Asah	AA800062	95.1	59.6	90.3	104.7	107.7	101	134	137.7	166.3	3	3	3	1.79	0.0143	N-acylsphingosine amidohydrolase (acid ceramidase)	UP|Q6P7S1 (Q6P7S1) N-acylsphingosine amidohydrolase (Acid ceramidase), complete
1376590_at	---	---	AA818732	50.8	74.4	70.8	64.4	83.1	84.4	108	138.8	96.2	3	3	3	1.75	0.0144	---
1367876_at	Ipo13	Ipo13	NM_053778.1	136.5	172	174.6	159.4	169	154.5	187.9	252.9	221.1	3	3	3	1.37	0.0144	importin 13
1373552_at	---	---	AW531852	144.3	144.9	122	158.7	156.1	131.5	199.7	177.2	224.7	3	3	3	1.46	0.0146	Similar to hypothetical protein FLJ12525
1367927_at	Phb	Phb	BI282863	202.6	162.8	232.4	197.2	187.1	170.7	268.8	302.6	253.3	3	3	3	1.38	0.015	prohibitin	UP|PHB_MOUSE (P24142) Prohibitin (B-cell receptor associated protein 32) (BAP 32), complete
1374457_at	---	---	AI180194	105	101.4	105.5	142.2	131.6	126.5	176.2	156.5	129	3	3	3	1.48	0.0151	---
1374857_at	---	---	AI579023	141.4	168	118.2	116.6	142.6	117.6	175.9	197.7	193.8	3	3	3	1.33	0.0151	Transcribed locus, highly similar to NP_080854.1 nucleolar protein family A, member 1 (H/ACA small nucleolar RNPs) [Mus musculus]	homologue to UP|Q80X93 (Q80X93) Nucleolar protein family A, member 1, partial (97%)
1369932_a_at	Raf1	Raf1	NM_012639.1	454.5	485.2	461.1	503.8	528.5	506.2	606.4	610.8	524.1	3	3	3	1.24	0.0152	murine leukemia viral (v-raf-1) oncogene homolog 1 (3611-MSV)
1399011_at	---	---	AI409481	519.9	636.9	601.5	602	706.7	592.7	847.9	871	761.8	3	3	3	1.41	0.0157	Similar to COP9 complex subunit 6	UP|O88545 (O88545) COP9 complex subunit 6 (COP9 (Constitutive photomorphogenic) homolog, subunit 6), partial (51%)
1370213_at	Nsep1	Nsep1	BI282111	3425.3	3121.6	3032.5	3271.5	3410.5	2993.7	4492.4	3815.5	3865	3	3	3	1.27	0.0157	nuclease sensitive element binding protein 1	homologue to GB|AAA35750.1|181486|HUMDBPB DNA-binding protein B {Homo sapiens;} , partial (98%)
1371586_at	Mrpl48_predicted	Mrpl48_predicted	AF209972	127.4	132.8	138.6	105.9	151.9	94.3	166.8	192.6	200.8	3	3	3	1.4	0.0158	Similar to mitochondrial ribosomal protein L48	homologue to UP|Q8JZS9 (Q8JZS9) Mitochondrial ribosomal protein L48, isoform 1, complete
1368089_at	Pde2a	Pde2a	NM_031079.1	156.7	170.3	174.8	180.6	197.7	226.3	207.1	265	233	3	3	3	1.41	0.0159	phosphodiesterase 2A, cGMP-stimulated
1374465_at	MGC105797	MGC105797	AI237098	181.2	149.3	165.1	145.8	165.4	154.6	195.8	274.3	214.7	3	3	3	1.38	0.0161	Similar to ubiquitously-expressed transcript isoform 1	homologue to UP|Q8CEJ2 (Q8CEJ2) Mus musculus adult male spleen cDNA, RIKEN full-length enriched library, clone:0910002B17 product:ubiquitously expressed transcript, full insert sequence, complete
1372071_at	---	---	AI102320	121.8	142.2	101.4	124.7	117.3	105.6	158.9	166	207.3	3	3	3	1.46	0.0164	Similar to 8D6 antigen	similar to GB|AAC97969.1|4050096|MMHC425O18 NG29 {Mus musculus;} , complete
1370056_at	---	---	NM_020103.1	53.8	70.5	25.4	37.2	48.2	48.6	114.3	123.6	132.5	3	3	3	2.47	0.0165	---
1372055_at	---	P-Rex1	AI060225	99.7	103.4	109.8	122.8	99.8	129.4	133	173.5	150.2	3	3	3	1.46	0.0167	---	homologue to UP|Q6PFD4 (Q6PFD4) G630042G04 protein (Fragment), partial (70%)
1370200_at	Glud1	Glud1	BI284411	773.1	808.4	880.2	888.4	772.3	840.3	1075.9	1006.6	971.2	3	3	3	1.24	0.017	glutamate dehydrogenase 1	UP|DHE3_RAT (P10860) Glutamate dehydrogenase, mitochondrial precursor (GDH) , complete
1372943_at	---	---	AI072985	131.7	128.2	121.3	144.5	142	137.2	183	159.6	153.1	3	3	3	1.3	0.0171	---	UP|Q8BIT6 (Q8BIT6) Mus musculus 2 days neonate thymus thymic cells cDNA, RIKEN full-length enriched library, clone:E430024B05 product:NICE-4 PROTEIN homolog, partial (13%)
1389006_at	---	---	AI170394	30.1	71.6	41.5	45.7	41.7	32	103.8	74.3	104.7	1	0	3	1.97	0.0171	---	similar to UP|Q80VB7 (Q80VB7) Mpeg1 protein (Fragment), partial (14%)
1388836_at	Prkch	Pkc eta	AA799981	123.6	144.6	155.9	129.7	153.6	149.3	177.1	170.7	176.7	3	3	3	1.24	0.0173	protein kinase C, eta	UP|KPCL_RAT (Q64617) Protein kinase C, eta type (nPKC-eta) (PKC-L) , complete
1369554_at	Syngr2	Syngr2	NM_053553.1	75.9	78.1	116.7	105.9	109.3	115.8	137.5	144.1	130.4	3	3	3	1.52	0.0174	synaptogyrin 2
1390063_at	---	---	BG380473	23.7	22.6	19.7	33	25.7	30.1	108.8	52	44.5	2	3	3	3.11	0.0176	Similar to Microfibril-associated glycoprotein 3 precursor	homologue to UP|Q922T2 (Q922T2) Microfibrillar-associated protein 3, complete
1372322_at	---	---	BF398016	105	105.8	85.3	85.5	88.3	96	128.5	126.5	115.4	3	3	3	1.25	0.0179	---	homologue to UP|SGT1_MOUSE (Q9CS74) SGT1 protein homolog, partial (84%)
1389040_at	---	---	AI170825	1073.7	958.3	1044.1	1007.7	1030.5	948.4	1497.4	1159.5	1278.8	3	3	3	1.28	0.0179	---	homologue to UP|Q9NS81 (Q9NS81) PEST-containing nuclear protein, complete
1399105_at	---	---	AA926279	87.2	103.6	102.6	101.3	123.9	103.5	143.7	119	142.5	3	3	3	1.38	0.0181	---	UP|BIN3_HUMAN (Q9NQY0) Bridging integrator 3, partial (6%)
1372681_at	---	---	BI294716	246.9	189.9	256.3	303	225.4	271.4	405.2	383.8	326.3	3	3	3	1.61	0.0182	Similar to amisyn
1374626_at	---	---	BG371585	129.4	193.4	94.4	191.2	198.1	187.9	245.1	309	293.1	2	3	3	2.03	0.0184	Similar to leucine-rich alpha-2-glycoprotein	similar to UP|Q91XL1 (Q91XL1) Leucine-rich alpha-2-glycoprotein precursor (Leucine-rich HEV glycoprotein), partial (95%)
1385458_a_at	---	---	AA799992	562.3	475.7	607.7	489.5	519.4	485.3	650.2	654.2	678.5	3	3	3	1.2	0.0189	Similar to C11orf17 protein
1370516_at	Slc15a3	Slc15a3	AB026665.1	23.7	30.8	21.8	22.5	25.1	28.2	44.7	34.4	49.1	2	1	3	1.68	0.019	peptide/histidine transporter PHT2
1368076_at	Vhl	Vhl	NM_052801.1	236.7	287.1	213.1	270.4	254.7	235.9	395.3	375.3	303.2	3	3	3	1.46	0.0191	von Hippel-Lindau syndrome homolog
1371809_at	Mrps18b	Mrps18b	BM389296	130.4	138.6	150.6	144.9	169.9	131.2	166.5	192.5	209.8	3	3	3	1.36	0.0191	mitochondrial ribosomal protein S18B	UP|Q6MG10 (Q6MG10) Mitochondrial ribosomal protein S18B, complete
1389066_at	---	---	BI274408	612.2	606.2	537.2	615.2	571.2	613.7	695	670.7	634.2	3	3	3	1.14	0.0192	---	UP|Q7PJ14 (Q7PJ14) ENSANGP00000025094 (Fragment), partial (15%)
1369124_at	Htr2a	Htr2a	NM_017254.1	23.3	31.7	31.4	33.6	34.7	33.1	37.8	44.8	34.9	1	1	3	1.36	0.0194	5-hydroxytryptamine (serotonin) receptor 2A
1370014_at	Stx4a	Stx4a	NM_031125.1	473.8	514.9	453.3	456.4	484.7	520.6	655.5	572.9	552.3	3	3	3	1.23	0.0196	syntaxin 4A (placental)
