# Supplementary material for: Vascular microarray profiling in two models of hypertension identifies caveolin-1, Rgs2 and Rgs5 as antihypertensive targets
Source: BMC Genomics. 2007 Nov 7;8:404. doi: 10.1186/1471-2164-8-404 (PMC2219888; doi:10.1186/1471-2164-8-404)
Supplement: Additional file 5 — Genes with increased expression in ACTH and SHR vs WKY. Gene lists of statistical analysis of microarray data including gene names, gene descriptions, biological function, Affymetrix IDs, accession numbers, expression levels and p-values. [file 1471-2164-8-404-S5.xls]

## Sheet: Revised Table S5 Up in ACTH&SHR
Table S5. Genes with increased expression in ACTH and SHR vs WKY
Affy.ID	Gene.Symbol	Gene Symbol HG	Genbank.Accession.Nr	WKY1	WKY2	WKY3b	ACTH1	ACTH2	ACTH3	SHR1	SHR2	SHR3	Npres.WKY	Npres.ACTH	Npres.SHR	Av.FC.ACTH.WKY	Av.FC.SHR.WKY	p.value	Gene.Title
1390510_at	MGC94557	MGC94557	BI294706	20.8	30.5	33.1	91.7	103.5	97.8	49.7	41.4	37	3	3	3	3.47	1.52	0.000115231	Similar to MS4A6B protein
1387878_at	Glud1	Glud1	AW916644	308.1	308.5	342.2	386.5	391.9	436.3	632.6	648.4	552.6	3	3	3	1.27	1.91	0.000148043	glutamate dehydrogenase 1
1372510_at	---	---	AI172302	61.2	81.8	70.1	105.1	93.2	90.3	146.3	145.2	145	1	2	3	1.35	2.05	0.000165983	---
1371337_at	---	---	BG378939	1121.5	1197.3	1086.7	1471.8	1412.4	1489.6	1322	1209.4	1223.3	3	3	3	1.28	1.1	0.000188991	Similar to Cox7a2l protein
1389687_at	---	---	BI273981	148.6	160.6	156.3	181.3	176.7	176.2	227	219.8	203.3	3	3	3	1.15	1.4	0.000218523	---
1373810_at	---	---	BF284175	34.7	36.2	31.4	56.4	48.7	41.7	91.6	83.8	100	2	3	3	1.43	2.69	0.000301427	Similar to group XII-1 phospholipase A2
1389305_at	---	Anxa4	BM385237	1068.1	1055.3	947.5	1086.6	1055.5	1161.4	1499.2	1609.4	1410.3	3	3	3	1.08	1.47	0.000334006	---
1399065_at	---	---	BM389543	943.9	971.9	949.3	1229	1189.6	1207.3	1256.5	1101	1267.5	3	3	3	1.27	1.27	0.000355461	---
1368943_at	Rnase4	Rnase4	NM_020082.1	88.6	81.8	80.5	148.8	150.6	154.8	141.9	125	120.2	3	3	3	1.81	1.54	0.00043203	ribonuclease, RNase A family 4
1388629_at	Impdh2	Impdh2	BF281278	713	740.6	758.3	988.9	1021.9	972.8	882.8	832.1	868.3	3	3	3	1.35	1.17	0.000453198	IMP (inosine monophosphate) dehydrogenase 2
1371495_at	---	---	AA943990	391.5	422.5	396.1	481.1	518.6	509.5	477.2	479.2	489	3	3	3	1.25	1.19	0.000463614	Similar to CD-MPR
1376574_at	---	---	BI282932	281.3	311.3	307.4	377.3	405.9	400.8	645.2	585.2	487.7	3	3	3	1.32	1.91	0.000531397	---
1373975_at	---	---	AI232716	56.2	101.2	59	201.1	188.6	163.5	240.3	245.3	240.2	2	3	3	2.56	3.35	0.000568602	Similar to thioether S-methyltransferase
1368393_at	C1qr1	C1qr1	NM_053383.1	308.6	283.9	255.4	388.2	385.5	378.8	745.9	598.7	526.2	3	3	3	1.36	2.21	0.000589596	lymphocyte antigen 68
1374176_at	---	---	AI408727	14.6	16.5	14.7	19.9	24.7	21.6	33	29.6	29.5	3	3	3	1.45	2.01	0.000616968	Similar to DNA segment, Chr 4, Brigham & Womens Genetics 0951 expressed
1398801_at	Cdk105	Cdk105	NM_134415.1	773	784.2	752	942.1	979.6	977.6	1012.2	1094.9	982.9	3	3	3	1.26	1.34	0.000690384	CDK105 protein
1377286_at	Ian1	Ian1	BM389208	38.1	40.6	37.1	55.6	68.8	56.9	75.3	67.8	80.6	3	3	3	1.57	1.93	0.000713247	immune-associated nucleotide 1
1370826_at	Nap1l1	Nap1l1	AF062594.1	300.4	349.1	342.4	458.7	488.8	453.1	453.4	427	427.4	3	3	3	1.41	1.32	0.000751147	nucleosome assembly protein 1-like 1
1369928_at	Acta1	Acta1	NM_019212.1	573.9	420.1	436.1	668.4	743.1	710.9	901	919.4	858	3	3	3	1.48	1.87	0.000811156	actin, alpha 1, skeletal muscle
1372254_at	Serping1	Serping1	AW915763	574.4	761.7	552.5	756.7	762.8	736.1	1238	1127.8	1077.2	3	3	3	1.19	1.82	0.000975944	serine (or cysteine) proteinase inhibitor, clade G (C1 inhibitor), member 1, (angioedema, hereditary)
1371384_at	---	---	BG666659	560.5	560.2	514.5	685.7	756	739.8	630.5	563.4	629	3	3	3	1.33	1.11	0.00107255	Similar to Transcription factor BTF3 (RNA polymerase B transcription factor 3)
1387888_at	Rps9	Rps9	AA799768	1266.3	1127.4	1178.5	1449.5	1432.8	1444.5	1583.9	1404.5	1461.5	3	3	3	1.21	1.25	0.00107994	ribosomal protein S9
1373848_at	---	---	BM388575	293.1	272.5	238.6	365.8	444.7	350.4	595.1	551.6	483.9	3	3	3	1.44	2.03	0.00121209	Similar to RIKEN cDNA 5730449L18
1371299_at	Rps3	Rps3	BG665124	2407.3	2670.4	2270.9	3158.7	2936.9	3462.9	2995.7	2552.6	3005.5	3	3	3	1.3	1.16	0.00152068	Ribosomal protein S3
1370131_at	Cav	Cav-1	NM_031556.1	35.1	25.3	27.4	80.3	73.6	66.1	97.8	91	64.4	3	3	3	2.51	2.88	0.00156482	caveolin
1372512_at	---	---	BE113340	127.8	130.8	122.1	168.6	157.2	151.1	179.4	166	168.9	3	3	3	1.25	1.35	0.00213262	Similar to Syntaxin 18
1377753_at	---	---	BI295763	67.1	78.5	73.5	120.6	106.4	126.6	106.6	96.1	114.9	3	3	3	1.61	1.45	0.0022568	---
1373957_at	Reln	Reln	BF281544	49.6	57.2	38.1	99.4	83.6	95.2	128	102.6	126.6	2	3	3	1.92	2.47	0.00236291	reelin
1388677_at	---	---	BI275991	98.7	96.6	112.3	141.8	130.5	135.4	117.8	129.2	129	3	3	3	1.33	1.22	0.00236997	---
1368365_at	Aldh3a2	Aldh3a2	NM_031731.1	400.7	390.4	359.8	511.3	554.6	510.3	591.2	473.5	552.7	3	3	3	1.37	1.41	0.00269455	aldehyde dehydrogenase family 3, subfamily A2
1374620_at	---	Ceacam1	BM392373	42.4	53.1	51.2	69.6	81.2	67.7	62.2	66.1	72.9	3	3	3	1.49	1.37	0.00301763	---
1389085_at	---	---	BI296359	483.8	535.4	421.2	611.1	629.7	557.2	789.8	930	726.2	3	3	3	1.25	1.7	0.00315615	---
1374183_at	---	---	AI705068	295.8	283.5	264.8	341.7	325.7	330.6	364	327.6	354.6	3	3	3	1.18	1.24	0.00343261	Similar to RIKEN cDNA 1810011O16
1368143_at	Anxa7	Anxa7	AI013902	719.7	647.1	569.3	881.1	797.8	890	753.3	765.2	698.8	3	3	3	1.33	1.15	0.00352426	annexin A7
1398790_at	Ppp2ca	Ppp2ca	NM_017039.1	954.6	942.4	869.6	1026.6	1083.6	1087.2	1287.1	1286.7	1113.8	3	3	3	1.16	1.33	0.00364273	protein phosphatase 2a, catalytic subunit, alpha isoform
1375336_at	Hspcb	Hspcb	AI237389	589	516.7	448.6	693.4	673.1	674.1	685.1	629.5	669	3	3	3	1.31	1.28	0.00397204	heat shock 90kDa protein 1, beta
1389553_at	Dcir3	Dcir3	BF393825	10.5	18.6	9.2	62.3	76	51.1	46.5	27.4	23.5	2	3	3	4.95	2.54	0.0041409	dendritic cell inhibitory receptor 3
1367597_at	Rps8	Rps8	NM_031706.1	3428.3	3208.8	3180	3828.9	4148.2	4073.9	4046.9	3457	3892.9	3	3	3	1.23	1.16	0.00435793	ribosomal protein S8
1367940_at	Cmkor1	Cmkor1	NM_053352.1	399.7	342.8	376.1	500.8	444.7	547.5	565.2	590	498.7	3	3	3	1.33	1.48	0.00445758	chemokine orphan receptor 1
1375951_at	Thbd	Thbd	AA818521	152	225.5	228.7	453.4	322.2	427.6	414.9	355	346.2	3	3	3	1.98	1.84	0.00459623	thrombomodulin
1368908_at	Anxa4	Anxa4	NM_024155.1	145.8	157	193.8	222.9	216	239	294.8	264	236.2	3	3	3	1.37	1.6	0.00469359	annexin A4
1371308_at	Rps4x	Rps4x	AA799501	2721.4	2385.8	2402.1	3298.7	2948.7	3179.9	3427.4	2658.6	2875	3	3	3	1.26	1.19	0.00495279	Ribosomal protein S4, X-linked
1368991_at	Smpd3	Smpd3	NM_053605.1	47.6	128.5	81.6	374	510.9	259.8	202.9	338.3	283.3	3	3	3	4.44	3.2	0.0049767	sphingomyelin phosphodiesterase 3, neutral
1382732_at	---	---	BE116084	27.4	46.7	33.9	132.8	152.8	98.3	72	51.9	102.9	1	3	3	3.55	2.1	0.00499058	---
1376005_at	---	---	BE109334	175.5	174	191.4	216	192.4	207.2	236.6	220.5	223.4	3	3	3	1.14	1.26	0.00512982	---
1372093_at	---	---	AI409308	308.3	276.6	252	394.5	361.1	371.1	382.8	362.7	340.1	3	3	3	1.35	1.3	0.00536585	---
1371641_at	---	---	BM388827	792.5	789.6	698.3	787.8	862	823	936.6	997	926.5	3	3	3	1.08	1.25	0.00544776	Similar to CCTeta, eta subunit of the chaperonin containing TCP-1 (CCT)
1373683_at	Fyn	Fyn	AI230396	54.1	65.7	69.2	90.1	90.3	88.9	101.2	80.6	90.9	3	3	3	1.42	1.44	0.00590703	fyn proto-oncogene
1389479_at	---	---	AI233750	157.5	126.6	159.1	212.1	225.3	200.7	192.6	197.1	194.1	3	3	3	1.44	1.32	0.00591478	---
1367631_at	Ctgf	Ctgf	NM_022266.1	1088.4	996.9	969.2	1813.9	1689.4	2257.4	1316.3	1809	1176.9	3	3	3	1.89	1.41	0.00625068	connective tissue growth factor
1372642_at	---	---	BE113397	113.8	124.6	115.4	147.9	173.3	173.4	203.7	166.5	163.6	3	3	3	1.4	1.51	0.0062735	---
1388297_at	---	---	BM391203	1922.6	1726.8	1869.8	2278.5	2235.1	2319.3	2207.1	2617	2404.5	3	3	3	1.24	1.31	0.0065716	---
1388988_at	---	---	AI175070	235.2	236.2	298.3	353.1	407.7	372.8	294.7	308.2	324.6	3	3	3	1.47	1.21	0.00683792	Similar to RIKEN cDNA 1810013B01
1369635_at	Sord	Sord	NM_017052.1	27.4	38	37.7	56.6	63	53.2	53.7	51.5	41.8	3	3	3	1.68	1.43	0.00697886	sorbitol dehydrogenase
1372243_at	---	---	BE112280	153.9	145.3	148.7	212.1	223.3	213.6	232.9	209.4	176.5	3	3	3	1.45	1.38	0.00717324	Similar to MO25 protein
1374482_at	---	---	AW142993	139.2	190.8	179.1	285.3	239.5	254.4	240.3	211.2	237.1	3	3	3	1.53	1.35	0.00724806	---
1398817_at	Arf1	Arf1	NM_022518.1	463.3	439.3	518.8	617.5	631.5	628.5	839.7	843	630.1	3	3	3	1.32	1.63	0.00727796	ADP-ribosylation factor 1
1372955_at	---	---	BI282720	111.4	111.7	93.3	166.6	187.1	177.5	153.3	137.6	117.1	3	3	3	1.68	1.29	0.00735494	---
1398749_at	Rpl4	Rpl4	NM_022510.1	1998.3	1667.3	1659.1	2003.5	1878.1	2160.2	1952.8	1825.9	1869.7	3	3	3	1.13	1.06	0.007359	ribosomal protein L4
1388779_at	rKr1	rKr1	BG381516	399	320.4	305.1	467.6	461.8	482.7	433.1	437.8	408.9	3	3	3	1.38	1.25	0.00767674	Cys2/His2 zinc finger protein (rKr1)
1388390_at	Eif3s3	Eif3s3	AI231784	1290.1	1217.1	987.6	1393.4	1355.6	1416.4	1331.2	1285	1255	3	3	3	1.19	1.11	0.00806259	eukaryotic translation initiation factor 3, subunit 3 gamma, 40kDa
1372141_at	---	---	BI289500	437.2	417.9	393.6	452.6	477.8	440.5	500.7	476.6	486.6	3	3	3	1.1	1.17	0.00871003	---
1386913_at	Gp38	Gp38	NM_019358.1	38.9	71.1	49.3	119.2	146.9	107.4	101.9	73.9	81.8	2	3	3	2.34	1.62	0.0087115	glycoprotein 38
1392053_at	---	Mmn1	AI639113	71.5	52.5	72.3	206.6	150.6	227.5	176	88.2	130.4	3	3	3	2.98	2.01	0.00892286	---
1387319_at	Scya11	Scya11	NM_019205.1	6.1	24.9	7.6	25.6	59.2	61.5	52.2	91.2	81.4	0	2	3	3.79	5.82	0.0121046	small inducible cytokine subfamily A11
1367896_at	Ca3	Ca3	AB030829.1	18.5	86.4	27.6	241.3	232.5	113.7	157	191.7	192.1	1	3	3	4.43	4.08	0.0124242	carbonic anhydrase 3
1370325_at	Gorasp2	Gorasp2	AF110267.1	205.4	193.4	212.5	257.7	295.2	251.5	232.2	277.7	265	3	3	3	1.32	1.27	0.0124612	golgi reassembly stacking protein 2
1388814_at	---	---	AI408110	130.2	114.6	110.3	159.3	165.7	161.3	157.5	146.7	139.9	3	3	3	1.37	1.25	0.0125705	---
1387887_at	Rpl14	Rpl14	AA874811	701.7	825.9	900.1	1054.2	1056	1207.1	1000.6	955	952.9	3	3	3	1.37	1.2	0.0137444	ribosomal protein L14
1398779_at	Arpc1a	Arpc1a	NM_031146.1	373.5	419.7	347.4	423.4	486.3	445.3	467.1	460.9	493.3	3	3	3	1.19	1.25	0.0154732	suppressor of profilin/p41 of actin-related complex 2/3
1374472_at	---	---	AI710526	27.2	25.1	37	43.5	39.8	44.6	44.9	52.9	41.2	2	2	3	1.43	1.56	0.0155239	Similar to D8Ertd531e protein
1370867_at	Gnb2	Gnb2	BM384381	404	495.4	478	558.9	518.4	552.4	558.8	596.9	556.3	3	3	3	1.18	1.24	0.0162611	guanine nucleotide binding protein, beta polypeptide 2
1374969_at	---	---	AA799832	2588.5	2316.1	2358.4	2718.7	3068.9	2897.3	2878.6	2649.5	2617.6	3	3	3	1.2	1.12	0.0163207	---
1388631_at	---	---	AI177093	82.7	84.7	88.3	109.5	98.6	96.4	96.9	106.7	114	3	3	3	1.19	1.24	0.0165673	---
1372355_at	---	---	BE109242	218.7	256	232.5	302.5	313	304	431	375.3	291.4	3	3	3	1.3	1.55	0.0168431	---
1368901_at	Thbd	Thbd	BG666306	27.8	30	38.3	40.6	50.3	48.9	41.7	45	54.6	3	3	3	1.45	1.47	0.0168699	thrombomodulin
1398995_at	---	---	BM389233	173.3	212.1	195.1	233.3	256.2	232.1	220	242.8	226	3	3	3	1.24	1.19	0.0173102	Similar to retinoid x receptor interacting protein
1376589_at	---	---	BG380345	626.4	757.4	637	776.1	829.3	837.9	791.6	752.5	754.4	3	3	3	1.21	1.14	0.0176337	Similar to DREV protein
1376770_at	RGD1559565_predicted	similar to EF hand containing domain 1 (predicted)	BM389214	572.7	463.3	533.3	633.7	587.8	723	637.8	660.9	712.3	3	3	3	1.24	1.28	0.0179154	---
1371372_at	---	---	AA944161	788.2	710	680.1	977.5	859.9	907	985.1	797.4	793.6	3	3	3	1.26	1.18	0.0180694	Similar to Sid3177p
1367948_a_at	Kdr	Vegfr	U93307.1	78.5	95.5	83.4	145.8	120.2	141	204.8	121.8	151.7	3	3	3	1.58	1.86	0.0184597	kinase insert domain protein receptor
1390159_at	---	---	AA819332	23.4	28.6	16.7	52.3	44.2	62.1	102	47	63.4	2	3	3	2.31	3.09	0.0186062	---
1371403_at	Cct3	Cct3	AA799545	469.1	399.1	442.5	499.7	477.4	479.8	519.1	546.2	505.5	3	3	3	1.11	1.2	0.0187674	chaperonin containing TCP1, subunit 3 (gamma)
1388332_at	---	Rac1	AA799542	2665	2284.9	2118	2635.8	2809.5	2630.3	3077.4	2546.6	2715.5	3	3	3	1.14	1.18	0.0189952	---
1392996_at	---	---	BG668435	27.5	40.5	34.8	58.5	54.8	47.4	45.3	42.7	48.7	2	2	3	1.56	1.33	0.0191128	---
1389911_at	---	---	BM389126	61.6	74.3	67.8	88.3	95.1	85.2	99.3	88	80.8	3	3	3	1.32	1.32	0.0199788	Similar to cDNA sequence BC019776
