# Supplementary material for: Vascular microarray profiling in two models of hypertension identifies caveolin-1, Rgs2 and Rgs5 as antihypertensive targets
Source: BMC Genomics. 2007 Nov 7;8:404. doi: 10.1186/1471-2164-8-404 (PMC2219888; doi:10.1186/1471-2164-8-404)
Supplement: Additional file 6 — Genes with decreased expression in ACTH and SHR vs WKY. Gene lists of statistical analysis of microarray data including gene names, gene descriptions, biological function, Affymetrix IDs, accession numbers, expression levels and p-values. [file 1471-2164-8-404-S6.xls]

## Sheet: Revised Table S6 Down in ACTH&S
Table S6. Genes with decreased expression in ACTH and SHR vs WKY
Affy.ID	Gene.Symbol	Gene Symbol HG	Genbank.Accession.Nr	WKY1	WKY2	WKY3b	ACTH1	ACTH2	ACTH3	SHR1	SHR2	SHR3	Npres.WKY	Npres.ACTH	Npres.SHR	Av.FC..ACTH.WKY	Av.FC.SHR.WKY	p.value	Gene.Title
1398350_at	Basp1	Basp1	BG380454	837.5	628.4	738.3	433.1	405.7	445.8	65.2	66.6	62	3	3	3	0.58	0.09	1.03e-07	brain abundant, membrane attached signal protein 1
1388071_x_at	RT1-Aw2	RT1-Aw2	M24024.1	1930.3	1760.3	1996	1351.3	1425.3	1373.3	312.9	321.1	336	3	3	3	0.73	0.17	2.54e-07	RT1 class Ib, locus Aw2
1369310_at	Basp1	Basp1	NM_022300.1	203.8	193.9	111.3	48.1	40.9	43.9	3.8	6.5	3.9	3	3	0	0.26	0.03	7.97e-06	brain abundant, membrane attached signal protein 1
1373750_at	---	---	BF406832	756.7	856.8	773.9	471.3	451.2	412	283.6	343.4	301.9	3	3	3	0.56	0.39	2.47e-05	Similar to leprecan-like protein 2
1388698_at	Ecm1	Ecm1	AI407838	1510.7	1666.8	1395.7	940.8	971.5	932.9	619.4	685.9	741.2	3	3	3	0.62	0.45	2.79e-05	Extracellular matrix protein 1
1387134_at	Slfn3	Slfn3	NM_053687.1	190.2	267.4	163.1	63.9	55.2	51.1	112.3	111.9	116	3	0	3	0.27	0.55	0.000174	schlafen 3
1387854_at	Col1a2	Col1A2	BI282748	4511.2	3536.7	3448.2	1934.7	1849.6	1621.6	2823.5	2618.6	2877.7	3	3	3	0.47	0.72	0.000176	procollagen, type I, alpha 2
1387424_at	Cntn2	Cntn2	NM_012884.1	63.3	58.1	58.8	33.5	28.9	33.4	19.6	20.1	25.9	3	3	2	0.53	0.36	0.000177	contactin 2
1374835_at	---	---	AA944485	170.6	198.4	189.6	134.4	137	129	117.9	104.5	125.5	3	3	3	0.72	0.62	0.000356	---
1390710_x_at	---	---	AA850618	144.4	129.2	153.9	66.3	67.9	66	101	74.7	91.3	3	3	3	0.47	0.62	0.000373	Similar to gp250 precursor
1387077_at	Arpp19	Arpp19	NM_031660.1	145.8	165.2	171.6	141.3	134.5	118.3	97.4	91.9	103.3	3	3	2	0.82	0.61	0.000456	cyclic AMP phosphoprotein, 19 kDa
1370960_at	Igfbp5	Igfbp5	BE104060	649.4	473.1	462.6	227.4	242.4	194.1	330.1	356.1	382	3	3	3	0.42	0.67	0.000492	insulin-like growth factor binding protein 5. Probe set is at least 3700-4000bp into 3' UTR
1375582_at	---	---	AW531902	61.5	63.3	55.4	54.2	52.5	44.2	30.1	30.7	24.6	3	2	0	0.84	0.47	0.000517	Similar to zinc-finger homeodomain protein 4
1387946_at	Lgals3bp	Lgals3bp	AF065438.1	131.4	190.9	195.9	88.6	81.2	82.2	125.6	126.9	131.7	3	3	3	0.49	0.74	0.000657	lectin, galactoside-binding, soluble, 3 binding protein
1388255_x_at	RT1-CE5	RT1-CE5	AJ243338.1	33.5	39.3	27.5	15.7	17.4	8.8	3.2	2	0.8	3	2	0	0.42	0.06	0.000727	RT1 class I, CE5
1369212_s_at	Epb4.1l1	Epb4.1l1	NM_021681.1	174.9	194.1	174.1	130.4	105.3	143.7	56.1	86.4	64.9	3	3	3	0.7	0.38	0.000745	erythrocyte protein band 4.1-like 1
1373268_at	LOC367171	LOC367171	BM383953	854.2	784.6	729.5	641.8	610.1	612.1	484.6	506.1	593	3	3	3	0.79	0.67	0.000893	Microtubule-associated protein 4
1389966_at	---	---	AI176126	2183.2	1767.4	2059.1	1089.5	970.8	900.9	1425.2	1266.7	1623.5	3	3	3	0.49	0.72	0.000934	---
1377457_a_at	---	---	AA850618	198.2	155.3	110.8	45.4	38	42.5	55.6	36.8	53.7	3	3	3	0.27	0.31	0.0011	Similar to gp250 precursor
1376799_a_at	---	---	AA925924	579.8	477.7	534.8	220.3	243.6	236.3	136.3	191.4	256.2	3	3	3	0.44	0.37	0.00118	Similar to cytokine receptor like molecule 3
1375760_at	---	---	AI070270	154	189.6	218.5	92.7	109.6	105.2	147.4	135.3	158.8	3	3	3	0.55	0.79	0.00121	---
1387060_at	Copeb	Copeb	NM_031642.1	623.9	586	544.4	502.6	456.3	409.4	362.4	368.1	311.5	3	3	3	0.78	0.59	0.00139	core promoter element binding protein
1367849_at	Sdc1	Sdc1	NM_013026.1	332.1	311.2	388	205.1	224.6	232.9	181.2	217.3	222.2	3	3	3	0.64	0.6	0.00143	syndecan 1
1371209_at	RT1-CE5	RT1-CE5	AJ243338.1	44.6	50.4	26.1	9.6	1.6	13.4	0.4	0.5	0.7	3	1	0	0.2	0.01	0.00145	RT1 class I, CE5
1368237_at	Tnmd	Tnmd	NM_022290.1	299.2	204	296	108	132.1	121.6	99.7	112.7	71.6	3	3	3	0.45	0.36	0.00149	tenomodulin
1376824_at	---	---	AI408131	41.4	49.7	51.6	33.8	34.9	31.5	33.2	44.7	41.1	2	1	3	0.7	0.83	0.00161	---
1372273_at	---	---	AA944212	1003	833.4	894	640.2	588.3	656.8	726.1	798	789.3	3	3	3	0.69	0.85	0.00175	Similar to glycophorin C isoform 2
1373703_at	---	---	BE113247	92.8	100.1	108.3	49.6	63.7	70.3	64.6	72.6	69.3	3	1	1	0.61	0.69	0.00177	---
1371015_at	Mx1	Mx1	X52711.1	65.2	95.3	121.2	27.4	18.5	14.3	42.7	30.5	55.8	3	3	3	0.21	0.46	0.00192	myxovirus (influenza virus) resistance 1
1372590_at	---	---	BM386449	619.6	794	614.3	346.9	356.7	312.6	419.8	499.4	589	3	3	3	0.5	0.74	0.00197	---
1389376_at	---	---	BE113330	303.4	247.1	284.5	144.5	146.6	149.4	126.1	169.2	192.4	3	3	3	0.53	0.58	0.00199	---
1377719_a_at	---	---	AA892765	353.1	422.8	329	205.6	239.5	238.5	182.4	217.8	240	3	3	3	0.62	0.58	0.002	---
1390107_at	---	---	BG670294	71.1	72	55.9	41.5	50.1	48.1	33.3	38.1	36.9	3	3	3	0.7	0.54	0.00229	---
1388604_at	---	---	BI276959	69.8	70.1	79.2	51.9	53.8	54.9	54.5	71.9	61.1	3	3	3	0.73	0.86	0.0023	---
1374105_at	---	---	H31665	384	398.6	490.3	252.7	251.2	288.7	316.2	328.8	337.7	3	3	3	0.62	0.77	0.00268	---
1371152_a_at	Oas1	Oas1	Z18877.1	93.6	96.6	139.9	62.5	49.9	54.2	67.9	66.8	54.7	3	3	3	0.5	0.57	0.00276	2',5'-oligoadenylate synthetase 1, 40/46kDa
1388305_at	Araf1	Araf1	AI176666	85.9	75.7	93.4	74.3	74.3	71.8	63	56.7	55	3	3	3	0.86	0.69	0.00304	V-raf murine sarcoma 3611 viral oncogene homolog 1
1388674_at	---	---	AI010427	368.1	561.6	465.3	297.7	348.2	303.5	149.2	208.3	228.3	3	3	3	0.68	0.42	0.00305	---
1375955_at	Znf313	Znf313	BI289415	359.9	399	416.1	298.1	295.7	309.8	338.1	319.9	358.5	3	3	3	0.77	0.87	0.00328	zinc finger protein 313
1391428_at	---	---	AI639162	281.2	204	260.8	143.4	152	164	159.2	142	130.5	3	3	3	0.62	0.58	0.00338	---
1368534_at	Adra1d	Adra1d	NM_024483.1	38.6	56	66.5	44.1	36.2	34.6	18.2	26.3	26.1	3	3	2	0.71	0.44	0.00348	adrenergic receptor, alpha 1d
1368332_at	Gbp2	Gbp2	NM_133624.1	168.5	187.4	187.5	89.6	82	97.7	143.2	95.4	93.7	3	3	3	0.5	0.61	0.00351	guanylate binding protein 2, interferon-inducible
1370062_at	Hig1	Hig1	NM_080902.1	1388.8	1199.3	1547.5	793.5	837.7	806.8	895	977.8	965.5	3	3	3	0.59	0.69	0.00368	hypoxia induced gene 1
1389667_at	---	---	AA944552	183.9	164	171.2	118.8	113.4	119	102	141.4	117	3	3	3	0.68	0.69	0.00372	---
1376062_at	Sdc1	Sdc1	BG375315	108.8	114.1	89.3	56.6	61.5	74.5	41.1	62.3	50.1	3	3	3	0.62	0.49	0.00402	syndecan 1
1371560_at	Irf3	Irf3	AA893384	392.4	339	400.4	271.7	236.9	266	254.5	260	307.1	3	3	3	0.68	0.73	0.00404	Interferon regulatory factor 3
1372728_at	---	Sort1	BE103745	1405.6	1230.5	1302.8	1072.3	983.5	1122.4	1055.4	948	1042.2	3	3	3	0.81	0.77	0.00408	---
1368025_at	Ddit4	Rtp801	NM_080906.1	392.6	278.8	377.3	151.1	122.9	121.4	214.7	127.3	208.9	3	3	3	0.38	0.53	0.00414	DNA-damage-inducible transcript 4
1372604_at	---	---	BI289459	146.7	175.9	164.8	148.7	133.8	116.4	111.7	114	111.7	3	3	3	0.82	0.69	0.00415	Hypothetical LOC300061
1368171_at	Lox	Lox	NM_017061.1	862.9	731	881	591.9	504.7	610.4	567.2	454.5	464.2	3	3	3	0.69	0.6	0.00447	lysyl oxidase
1373401_at	---	---	AI176034	208.9	110.4	126.2	55.3	80	56.2	48.9	46.7	29	3	3	1	0.43	0.28	0.00448	---
1387247_at	Pcsk1	Pcsk1	M83745.1	116.4	56.7	68.1	28.9	39.6	30.4	27.1	15.9	19.7	3	3	3	0.41	0.26	0.00449	proprotein convertase subtilisin/kexin type 1
1387128_at	Adcy3	Adcy3	NM_130779.1	747.9	615.9	542.7	417	432.6	427.6	407.7	441.4	482.8	3	3	3	0.67	0.7	0.00461	adenylate cyclase 3
1377995_at	---	---	AA799854	368.3	439.9	400.1	275.9	305.6	275.7	272.7	327.8	317.7	3	3	3	0.71	0.76	0.00472	---
1377305_at	---	---	BE097699	184.9	139.1	154.9	56.2	59.8	58.9	42.4	55.1	99.9	3	3	3	0.37	0.41	0.00506	---
1375912_a_at	---	---	BI285430	827.9	817.8	770.1	640.9	566.7	627.5	690.2	721.5	628	3	3	3	0.76	0.84	0.0054	---
1388496_at	---	---	AI103600	322.1	238.6	254	183.7	202.9	159.7	107.4	111.6	163.9	3	3	3	0.67	0.47	0.00542	---
1368012_at	Tep1	Tep1	NM_022591.1	244.7	266.6	267.4	237.8	215.7	207.7	216.6	207.3	217.3	3	3	3	0.85	0.82	0.0056	telomerase associated protein 1
1368920_at	Slit3	Slit3	NM_031321.1	1356.2	1307.4	1400.1	885.9	717.4	587.6	755.7	751	962.5	3	3	3	0.54	0.61	0.00613	slit homolog 3 (Drosophila)
1375037_at	---	---	AI176244	385.4	371.1	373	338.4	271.6	302.2	250.3	288.6	284.8	3	3	3	0.81	0.73	0.00617	---
1367715_at	Tnfrsf1a	Tnfrsf1a	NM_013091.1	669.5	715.9	830.5	515.9	550.7	468.7	408.9	434.1	513.6	3	3	3	0.69	0.61	0.00621	tumor necrosis factor receptor superfamily, member 1a
1369957_at	Rgs5	Rgs5	NM_019341.1	711.4	509.2	781.8	345.9	386.9	385.8	390.4	324.5	298.6	3	3	3	0.56	0.51	0.00623	regulator of G-protein signaling 5
1373667_at	---	---	BF400674	117.7	108	127.8	105.2	101.5	83.2	66.1	72.8	86.2	3	3	3	0.82	0.64	0.00625	---
1367892_at	Pdk2	Pdk2	NM_030872.1	118.9	103.7	112.3	85.9	99.1	87.9	63.4	83.7	79.9	2	3	3	0.81	0.68	0.00651	pyruvate dehydrogenase kinase, isoenzyme 2
1390392_at	---	---	BI301527	161.5	150.7	144.3	130.7	131.6	135.3	124.9	117.1	113.2	3	3	3	0.87	0.78	0.00674	Similar to RIKEN cDNA 2500001K11
1374942_at	---	---	BI285086	424.5	412.3	339.5	150.2	136	160.1	147.2	317.2	256.5	3	3	3	0.38	0.61	0.0069	Similar to carboxypeptidase X 2 (M14 family); carboxypeptidase X2; metallocarboxypeptidase 2
1375905_at	---	Ttyh1	AI412746	48.1	25.7	32.3	20.8	14.4	18.2	10.4	15.2	11.6	3	3	1	0.5	0.35	0.00706	Similar to leukocyte receptor cluster (LRC) member 8
1374171_at	---	---	AI170507	757.5	649.1	677.6	529.3	446.7	539.5	578.6	515.3	517.4	3	3	3	0.73	0.77	0.00741	---
1371347_at	---	---	BI279371	351.3	339.3	338	297.9	242.4	280.6	274.1	241.7	255.2	3	3	3	0.8	0.75	0.00744	---
1399157_at	---	---	AA849312	372.9	272.4	286	217.1	240.2	217	164	156.5	210.5	3	3	3	0.72	0.57	0.00755	---
1367857_at	Fads1	Fads1	NM_053445.1	587.2	558.5	549.6	425	423.5	435.5	384.1	430.4	502	3	3	3	0.76	0.78	0.00766	fatty acid desaturase 1
1389151_at	---	---	AI103440	54.4	55.4	66.5	50.7	40.7	43.2	29.1	33.8	42.7	3	2	2	0.76	0.6	0.00785	---
1388212_a_at	RT1.S3	RT1.S3	AJ243974.1	390.7	480.6	454.5	256.5	310.1	282.1	393.7	327.6	317.3	3	3	3	0.64	0.78	0.00793	MHC class Ib RT1.S3
1388521_at	---	---	BG380693	164.4	181.3	189.5	150.3	156.6	133.1	156.9	155	152.8	3	3	3	0.82	0.87	0.00799	Similar to pyrroline-5-carboxylate synthetase
1374089_at	---	---	BI289692	21.4	36.2	19.9	12.8	15.1	14.7	7	11.7	11.4	3	0	0	0.55	0.39	0.00801	---
1398286_at	Csad	Csad	M64755.1	136.8	131.7	148.8	115.3	105.1	106.6	73	105.1	98.1	3	3	3	0.78	0.66	0.00814	cysteine-sulfinate decarboxylase
1370531_a_at	Pld1	Pld1	U69550.1	44.9	37.7	50.2	21.8	33	31.8	27.1	24.9	26.8	3	3	3	0.65	0.59	0.00817	phospholipase D1. Probe set is 1300-1500bp into the 3' UTR.
1373531_at	---	---	AI600198	109	137.2	131.9	115.5	102.6	98.8	82.6	93.3	98.9	3	3	3	0.84	0.73	0.00835	Similar to cleavage and polyadenylation specificity factor 1
1388544_at	Bpgm	Bpgm	BI294941	532.9	572.9	709.3	453.6	461	504	389.5	347.7	405.3	3	3	3	0.78	0.63	0.00839	2,3-bisphosphoglycerate mutase
1376151_a_at	---	---	AI407953	420.8	468.6	425.2	299.3	220.4	320.9	304.3	275.5	255.3	3	3	3	0.64	0.64	0.00855	---
1376059_at	---	---	AI716607	63	65.9	74	61.5	67.7	54.2	49.3	58.2	51	3	3	3	0.9	0.78	0.00919	Similar to hypothetical protein MGC38689
1388946_at	---	---	AI233763	153.6	159.5	155.8	113.2	81.9	120.1	100.7	85.5	98.8	3	3	2	0.67	0.61	0.00976	Similar to hypothetical p38 protein
1375945_at	---	Tem7	BG375285	135	144.5	140.3	91.2	114	94.2	69	102.8	60.9	3	3	3	0.71	0.55	0.0102	Similar to tumor endothelial marker 7-related precursor
1376056_at	---	---	BF291214	75	99.3	93.5	67.4	71.5	66.4	63.8	70.1	80.4	3	3	3	0.77	0.8	0.0104	Similar to Plec1 protein
1392453_at	Clcn3	Clcn3e	AI763523	121	136.6	105.2	93.9	93.3	76	56.1	65.6	84.5	3	3	3	0.73	0.57	0.0106	Chloride channel 3
1374107_at	Elac2	Elac2	AI229668	51.1	60.7	58.7	40.6	50.9	45.4	35.5	44.5	47.1	3	3	3	0.8	0.75	0.011	elaC homolog 2 (E. coli)
1388164_at	RT1.S3	RT1.S3	AF029241.1	283.2	396.3	364.1	173.1	231.8	203.5	264.9	203.4	221.6	3	3	3	0.58	0.66	0.0112	MHC class Ib RT1.S3
1372820_at	---	---	BE109102	368.2	388	363.6	266.8	196.4	258.9	299.6	244	231.1	3	3	3	0.64	0.69	0.012	---
1376221_at	---	---	BG373555	60	48.7	51.2	39.5	30.9	30.9	31.6	43.4	38	3	3	3	0.63	0.71	0.0123	---
1371331_at	---	---	BG665037	2714.7	2526.9	2858.8	1853.3	1665	1881.9	2163	1779.2	2280.3	3	3	3	0.67	0.77	0.0123	---
1388374_at	---	---	AI412011	137.9	148	162.2	122.5	139.9	112.9	89	119.7	106.2	3	3	3	0.84	0.7	0.0125	---
1399007_at	---	---	BF557930	113.4	139.1	146.3	104.3	105.2	99.4	97.6	102.6	76.2	3	2	3	0.77	0.69	0.0131	Similar to component of oligomeric golgi complex 2
1373243_at	---	---	BG378288	479.9	487.6	410.3	321.5	351	333.9	350.9	358.1	438.4	3	3	3	0.73	0.83	0.0132	Similar to RIKEN cDNA 1110011E12
1372561_at	---	---	AI234095	300.2	274	229.7	203.5	196.9	199.2	201.6	192.1	220.5	3	3	3	0.75	0.76	0.0132	Similar to hypothetical protein AL133206
1399004_at	---	---	BM986309	717.9	648.3	657.5	559.7	566.6	574.1	537.8	600.2	596.9	3	3	3	0.84	0.86	0.0135	---
1389646_at	---	---	BE100584	124	111.2	109.9	89.8	103.5	85.5	93.3	92.8	89.8	3	3	3	0.81	0.8	0.0138	---
1373046_at	---	---	AW918273	41.6	52.9	57.8	27.2	42.4	33	31.7	41.4	34.1	3	3	2	0.67	0.7	0.0138	Similar to DAZ-associated protein 1
1372301_at	---	Aebp1	BI278482	3006.7	2700.2	2976.1	1778.8	1770.9	1569.4	1529.8	1769.1	2313	3	3	3	0.59	0.65	0.014	Similar to aortic carboxypeptidase-like protein ACLP
1377062_at	---	---	BE100468	74.6	66.2	68.6	56.1	64.4	55.2	44.4	56.5	54.7	3	3	2	0.84	0.74	0.0142	Similar to centrosomal Nek2-associated protein 1
1373363_at	Map1b	Map1b	BI281702	1474.7	1296.7	1351.6	1021.1	1071.1	990.5	1136.7	1015.5	1238.4	3	3	3	0.75	0.82	0.0143	Microtubule-associated protein 1b
1368674_at	Pygl	Pygl	NM_022268.1	49.4	59.4	66.9	50	39.6	50	39.7	39.3	43	3	3	3	0.79	0.69	0.0144	liver glycogen phosphorylase
1373491_at	---	---	BI276464	173.6	227.8	210.9	174.5	166.6	155.7	133.2	143	165.7	3	3	3	0.81	0.72	0.0145	---
1373716_at	---	---	BM390404	94.9	80.4	97.9	70.1	69.1	67.6	70.2	64	80.8	3	3	3	0.76	0.79	0.0147	Similar to cDNA sequence BC032200
1389571_at	---	---	BG666368	112.3	167.5	171.3	71.6	73.8	99.5	97.3	85.5	119.3	3	3	3	0.54	0.67	0.0152	---
1388902_at	---	Loxl	AI599031	676.1	589.2	575.9	435.2	478.1	408.5	443	544.3	487.8	3	3	3	0.72	0.8	0.0159	Similar to Loxl protein
1373745_at	Gtf2h4	Gtf2h4	BE098273	63	56.4	77.6	53.9	57.7	55.1	47.6	41.1	50	3	3	3	0.85	0.7	0.0162	general transcription factor II H, polypeptide 4
1374115_at	---	---	BG380595	34.8	46.3	31.6	24.2	28.8	22.5	23.7	28.3	28	3	1	3	0.67	0.71	0.0166	---
1390341_at	---	---	BF396709	127.4	102.9	106.2	94.6	77	88	68.4	85.7	74.4	3	3	3	0.77	0.68	0.0176	---
1373271_at	---	---	AI104034	98	93.6	128.7	74.1	91.7	93.2	64.2	74.6	77.5	3	3	3	0.81	0.68	0.0178	Similar to CG10153-PA
1389019_at	---	---	AI178561	204.9	253.3	220.5	158.2	154	129.9	144.3	140.8	203.7	3	3	3	0.65	0.72	0.0184	---
1388717_at	---	---	BM384163	286.9	291	269.8	185.8	238.6	206.9	129.2	178.4	209.3	3	3	3	0.74	0.61	0.0188	---
1373135_at	---	---	AW531123	351	364.4	317	265.8	280.8	252.5	220	268.2	293.4	3	3	3	0.77	0.76	0.0189	---
1389230_at	---	---	AA818910	438.5	422	454.4	290.1	217.2	274.2	378.6	240.6	314	3	3	3	0.59	0.71	0.0193	---
1370209_at	Bteb1	Klf9	BE101336	1797.3	1521.9	1826.9	1166.6	1048.6	1295.5	1330.6	1210	1493	3	3	3	0.68	0.78	0.0194	basic transcription element binding protein 1
1368095_at	---	---	NM_013218.1	355.3	333.5	358.6	325.8	314	297	309	304.6	300.6	3	3	3	0.89	0.87	0.0194	---
1367648_at	---	Igfbp2	NM_013122.1	474.6	406.8	434.4	183.1	159.4	233.2	75.8	244.8	150.3	3	3	3	0.44	0.36	0.0196	---
1368509_at	Bbs2	Bbs2	NM_053618.1	76.1	65.3	65.1	58.3	54.1	55.1	54.8	57	52	3	3	3	0.81	0.79	0.0196	Bardet-Biedl syndrome 2 (human)
1379486_at	---	---	AA860029	20.6	30	22	18	15	11	8.7	12.9	15.3	3	1	0	0.61	0.51	0.0197	---
