# Supplementary material for: Vascular microarray profiling in two models of hypertension identifies caveolin-1, Rgs2 and Rgs5 as antihypertensive targets
Source: BMC Genomics. 2007 Nov 7;8:404. doi: 10.1186/1471-2164-8-404 (PMC2219888; doi:10.1186/1471-2164-8-404)
Supplement: Additional file 7 — Genes with increased expression in ACTH vs WKY and decreased expression in SHR vs WKY. Gene lists of statistical analysis of microarray data including gene names, gene descriptions, biological function, Affymetrix IDs, accession numbers, expression levels and p-values. [file 1471-2164-8-404-S7.xls]

## Sheet: Revised Table S7 Up in ACTH dow
Table S7. Genes with increased expression in ACTH vs WKY AND decreased expression in SHR vs WKY
Affy.ID	Gene.Symbol	Gene Symbol HG	Genbank.Accession.Nr	WKY1	WKY2	WKY3b	ACTH1	ACTH2	ACTH3	SHR1	SHR2	SHR3	Npres.WKY	Npres.ACTH	Npres.SHR	Av.FC.ACTH.WKY	Av.FC.SHR.WKY	p.value	Gene.Title
1399098_at	Glo1	Glo1	AI103970	537.3	514.8	530.1	602.3	548.2	570.3	340.3	364.1	377	3	3	3	1.09	0.68	1.05e-05	glyoxylase 1
1371629_at	---	---	AI105444	301.5	319.1	292.4	337.9	323.2	367.4	203.4	229	207.6	3	3	3	1.13	0.7	9.53e-05	---
1371735_at	---	---	AI105202	157.2	196.7	186.3	230.9	223.1	241.9	128.8	135.2	122.9	3	3	3	1.29	0.72	0.000111	---
1386901_at	---	---	NM_031561.1	334.9	584.9	220.4	786.3	753.5	814.1	79.3	67.3	45.1	3	3	3	2.06	0.17	0.000211	---
1387232_at	Bmp4	Bmp4	NM_012827.1	186.4	185.1	149.1	275.6	262.8	247.5	135.8	114.7	116.7	3	3	3	1.51	0.71	0.000478	bone morphogenetic protein 4
1368281_at	Dpep1	Dpep1	L07316.1	118.4	119.1	175.4	193.1	192.6	202.2	87.8	88.8	79.3	3	3	3	1.42	0.62	0.000624	dipeptidase 1 (renal)
1383225_at	---	---	BF396682	490.1	505.1	569.8	618.1	643.9	681.3	431.9	392	421.5	3	3	3	1.24	0.8	0.000671	---
1370892_at	C4-2 /// C4a	C4-2 /// C4a	BI285347	651.8	873.6	538.8	1118.5	992.3	887.9	401.4	398.8	409	3	3	3	1.45	0.59	0.000778	complement component 4, gene 2 /// complement component 4a
1389467_at	---	---	BM391248	76.5	165.4	127.3	216.3	238.9	171.9	39.2	51.8	53.4	3	3	3	1.7	0.39	0.000911	---
1368282_at	Dpep1	Dpep1	NM_053591.1	165.9	137.3	118	221.6	184.5	251.3	58.8	78.7	85.7	3	3	3	1.56	0.53	0.000999	dipeptidase 1 (renal)
1373889_at	Igsf7	Igsf7	BF387360	19.9	44.5	27.9	103.8	111.2	66.1	17.8	17.7	10.6	1	3	0	3.05	0.5	0.00132	Immunoglobulin superfamily, member 7
1368146_at	Dusp1	Dusp1	U02553.1	600	948.5	795.6	1099.4	1214.3	1650.6	471.5	500.1	479	3	3	3	1.69	0.62	0.00146	dual specificity phosphatase 1
1398473_at	---	---	BI290651	47.3	51.4	43.8	67.4	64.2	63.9	35.8	33.1	39.7	3	3	3	1.37	0.76	0.00162	Similar to hypothetical protein MGC10120
1374477_at	Prrx2	Prrx2	BE113700	168.5	163.5	139.2	207.6	234.9	220.2	74.9	114.4	109.6	3	3	3	1.41	0.63	0.00169	Paired related homeobox 2
1390536_at	---	---	BF551311	126.4	126.3	95.3	192.9	162.7	152.8	82.3	70.8	74	3	3	3	1.46	0.65	0.00173	---
1373499_at	Gas5	Gas5	BF287008	136.3	138.4	123.5	234.4	168.5	232.2	100.3	113.1	92.3	3	3	3	1.59	0.77	0.00204	growth arrest specific 5
1368869_at	Akap12	Akap12	BG663107	832.3	732.8	658.5	883.2	894.8	857.6	667.9	583.9	577.7	3	3	3	1.19	0.82	0.00236	A kinase (PRKA) anchor protein (gravin) 12
1368459_at	Gdf10	Gdf10	NM_024375.1	216.9	310.6	161.1	367.2	325.2	306.4	128.1	124.1	138	3	3	3	1.45	0.57	0.00367	growth differentiation factor 10
1374789_at	---	---	BF550398	90.6	87.7	101.2	112.5	104.6	131.9	72.6	81.1	78.3	3	3	3	1.25	0.83	0.00495	---
