# Supplementary material for: Vascular microarray profiling in two models of hypertension identifies caveolin-1, Rgs2 and Rgs5 as antihypertensive targets
Source: BMC Genomics. 2007 Nov 7;8:404. doi: 10.1186/1471-2164-8-404 (PMC2219888; doi:10.1186/1471-2164-8-404)
Supplement: Additional file 8 — Genes with decreased expression in ACTH vs WKY and increased expression in SHR vs WKY. Gene lists of statistical analysis of microarray data including gene names, gene descriptions, biological function, Affymetrix IDs, accession numbers, expression levels and p-values. [file 1471-2164-8-404-S8.xls]

## Sheet: Revised Table S8 Down in ACTH u
Table S8. Genes with decreased expression in ACTH vs WKY AND increased expression in SHR vs WKY
Affy.ID	Gene.Symbol	Gene Symbol HG	Genbank.Accession.Nr	WKY1	WKY2	WKY3b	ACTH1	ACTH2	ACTH3	SHR1	SHR2	SHR3	Npres.WKY	Npres.ACTH	Npres.SHR	Av.FC.ACTH.WKY	Av.FC.SHR.WKY	p.value	Gene.Title
1370447_at	Loc192259	Loc192259	D63648.1	37.2	39.4	40.5	28.4	29.7	30	50	54	55.3	3	3	3	0.75	1.36	1.75e-06	phospholipase B
1367744_at	Maged2	Maged2	NM_080479.1	488.3	511.1	474.1	314.7	348.5	339.2	840.5	700.8	697.5	3	3	3	0.68	1.52	3.11e-05	melanoma antigen, family D, 2
1387022_at	Aldh1a1	Aldh1a1	NM_022407.2	86.9	75.9	63	25.5	28.7	22.4	121.9	102.8	129.5	3	0	3	0.34	1.57	3.76e-05	aldehyde dehydrogenase family 1, member A1
1369110_x_at	RT1-Aw2	RT1-Aw2	NM_012645.1	161.2	130.9	99.7	51	62.1	82.6	422.6	436.8	444	3	3	3	0.5	3.33	8.59e-05	RT1 class Ib, locus Aw2
1373009_at	---	---	AI176734	138.9	124	125.4	85.9	87.5	93.5	142.6	163.5	149.3	3	3	3	0.69	1.17	0.00015	Similar to RIKEN cDNA 0610037L13
1376109_at	---	---	BM387711	513.4	380.9	445.2	280.8	326.2	261.3	657.9	596.9	640.5	3	3	3	0.65	1.41	0.000439	---
1374635_at	---	---	AW527151	53.7	47.8	43.7	29.4	32.8	31.3	115.5	74.5	88.1	3	1	3	0.64	1.92	0.000598	---
1376571_at	---	---	BI285997	105.5	108.5	96.7	89.3	90.9	95.2	132.7	130.9	145.6	3	3	3	0.89	1.32	0.000603	Similar to RIKEN cDNA 0610027O18
1372156_at	---	---	BF414018	123.2	140.9	140.8	127.7	124	122	148.6	147.7	156.3	3	3	3	0.92	1.12	0.000726	Similar to RIKEN cDNA 1810014L12
1368834_at	Camk2d	CaMkIId	AA894330	943.1	861.1	805.7	647	645.9	666.2	1129.8	1064.5	922.9	3	3	3	0.75	1.19	0.000826	calcium/calmodulin-dependent protein kinase II, delta
1367589_at	Aco2	Aco2	NM_024398.1	521.6	494.4	528.1	390.4	415.1	439.1	544.9	605.2	602.8	3	3	3	0.81	1.14	0.000893	aconitase 2, mitochondrial
1388994_at	---	---	AW917849	65.6	74.5	109.2	56.8	49.6	56.1	147.9	126	119.8	3	2	3	0.65	1.58	0.00109	---
1374560_at	---	---	AI137296	82.8	83.1	84.6	75.9	81.4	73.4	107.6	121.6	97.6	3	3	3	0.92	1.3	0.00136	Similar to RIKEN cDNA 3110038B19
1370267_at	Gsk3b	Gsk3beta	BF287444	104.9	86.7	87.1	74.7	59.3	67.7	150.1	138.7	121.6	3	3	3	0.72	1.47	0.00147	glycogen synthase kinase 3 beta
1386905_at	Prkar1a	Prkar1a	NM_013181.1	308.7	248.6	265.2	225.4	220.5	219.5	370.6	419.1	334	3	3	3	0.81	1.37	0.00164	protein kinase, cAMP dependent regulatory, type I, alpha
1367786_at	Psmb8	Psmb8	NM_080767.1	241.9	347	339	232.7	262.2	188.2	490.9	493.6	465.2	3	3	3	0.74	1.56	0.00215	proteosome (prosome, macropain) subunit, beta type 8
1387454_at	Niban	Niban	NM_022242.2	34.7	34.9	33.5	31.6	26.2	25.7	44.4	63.8	49.4	3	3	3	0.81	1.53	0.00218	niban protein
1367926_at	Phb	Phb	NM_031851.1	100.2	101.6	128.9	89.6	100.8	86	132.4	129.5	142.3	3	3	3	0.84	1.22	0.00242	prohibitin
1375182_at	---	---	BE109671	173.9	176.2	191.9	141.6	150.5	170.3	195.8	223.1	227.8	3	3	3	0.85	1.19	0.00265	---
1388488_at	---	---	AA943742	552.3	543.9	592.7	475.1	520.2	471.5	670.5	625.9	692.2	3	3	3	0.87	1.18	0.00275	Similar to U6 snRNA-associated Sm-like protein LSm3 (MDS017)
1389698_at	---	---	AI010312	234	230.7	231.3	175.6	199.5	161.6	252.5	353.8	289.9	3	3	3	0.77	1.29	0.00408	---
1398345_at	---	---	BM389225	355.4	369	323.6	251.6	283.8	273.8	353.6	468.2	519.3	3	3	3	0.77	1.28	0.00645	---
