# Supplementary material for: Vascular microarray profiling in two models of hypertension identifies caveolin-1, Rgs2 and Rgs5 as antihypertensive targets
Source: BMC Genomics. 2007 Nov 7;8:404. doi: 10.1186/1471-2164-8-404 (PMC2219888; doi:10.1186/1471-2164-8-404)
Supplement: Additional file 9 — Genes with increased expression in ACTH vs WKY. Gene lists of statistical analysis of microarray data including gene names, gene descriptions, biological function, Affymetrix IDs, accession numbers, expression levels and p-values. [file 1471-2164-8-404-S9.xls]

## Sheet: Revised Table S9 Up in ACTH v W
Table S9. Genes with increased expression in ACTH v WKY
Affy.ID	Gene.Symbol	Gene Symbol HG	Genbank.Accession.Nr	WKY1	WKY2	WKY3b	ACTH1	ACTH2	ACTH3	SHR1	SHR2	SHR3	Npres.WKY	Npres.ACTH	Npres.SHR	Av.FC.ACTH.WKY	p.value	Gene.Title	TGI.Annotation
1399098_at	Glo1	Glo1	AI103970	537.3	514.8	530.1	602.3	548.2	570.3	340.3	364.1	377	3	3	3	1.09	1.05e-05	glyoxylase 1	UP|Q6P7Q4 (Q6P7Q4) Glyoxylase 1, complete
1368512_a_at	Enpep	Enpep	AF214568.1	52.7	67	72.3	201.1	183.8	214.4	74.5	64.8	66.8	3	3	3	3.12	1.15e-05	aminopeptidase A
1371629_at	---	---	AI105444	301.5	319.1	292.4	337.9	323.2	367.4	203.4	229	207.6	3	3	3	1.13	9.53e-05	---
1371735_at	---	---	AI105202	157.2	196.7	186.3	230.9	223.1	241.9	128.8	135.2	122.9	3	3	3	1.29	0.000111	---
1390510_at	MGC94557	MGC94557	BI294706	20.8	30.5	33.1	91.7	103.5	97.8	49.7	41.4	37	3	3	3	3.47	0.000115	Similar to MS4A6B protein	similar to UP|M46B_MOUSE (Q99N09) Membrane-spanning 4-domains subfamily A member 6B, partial (89%)
1387878_at	Glud1	Glud1	AW916644	308.1	308.5	342.2	386.5	391.9	436.3	632.6	648.4	552.6	3	3	3	1.27	0.000148	glutamate dehydrogenase 1	UP|DHE3_RAT (P10860) Glutamate dehydrogenase, mitochondrial precursor (GDH) , complete
1372510_at	---	---	AI172302	61.2	81.8	70.1	105.1	93.2	90.3	146.3	145.2	145	1	2	3	1.35	0.000166	---	similar to UP|Q62368 (Q62368) Tx01 (Fragment), partial (83%)
1371337_at	---	---	BG378939	1121.5	1197.3	1086.7	1471.8	1412.4	1489.6	1322	1209.4	1223.3	3	3	3	1.28	0.000189	Similar to Cox7a2l protein	homologue to UP|Q99KD6 (Q99KD6) Cox7a2l protein, complete
1386901_at	---	---	NM_031561.1	334.9	584.9	220.4	786.3	753.5	814.1	79.3	67.3	45.1	3	3	3	2.06	0.000211	---
1389687_at	---	---	BI273981	148.6	160.6	156.3	181.3	176.7	176.2	227	219.8	203.3	3	3	3	1.15	0.000219	---	homologue to UP|Q7TNV2 (Q7TNV2) Ahi1 protein, partial (3%)
1369182_at	F3	F3	NM_013057.1	361.1	459.7	330	919.1	902.9	943.1	537.9	462.2	412.2	3	3	3	2.4	0.000252	coagulation factor 3
1373810_at	---	---	BF284175	34.7	36.2	31.4	56.4	48.7	41.7	91.6	83.8	100	2	3	3	1.43	0.000301	Similar to group XII-1 phospholipase A2	homologue to UP|Q8BMX2 (Q8BMX2) Mus musculus 11 days embryo whole body cDNA, RIKEN full-length enriched library, clone:2700052I06 product:GROUP XII-1 PHOSPHOLIPASE A2, full insert sequence. (Fragment), complete
1389305_at	---	Anxa4	BM385237	1068.1	1055.3	947.5	1086.6	1055.5	1161.4	1499.2	1609.4	1410.3	3	3	3	1.08	0.000334	---	GB|BAA07399.2|21326829|RATZAP36B zymogen granule membrane associated protein {Rattus norvegicus;} , complete
1399065_at	---	---	BM389543	943.9	971.9	949.3	1229	1189.6	1207.3	1256.5	1101	1267.5	3	3	3	1.27	0.000355	---	homologue to GB|AAQ73311.1|34485858|AY369207 RNA-binding protein with multiple splicing 2 {Homo sapiens;} , partial (14%)
1368943_at	Rnase4	Rnase4	NM_020082.1	88.6	81.8	80.5	148.8	150.6	154.8	141.9	125	120.2	3	3	3	1.81	0.000432	ribonuclease, RNase A family 4
1388629_at	Impdh2	Impdh2	BF281278	713	740.6	758.3	988.9	1021.9	972.8	882.8	832.1	868.3	3	3	3	1.35	0.000453	IMP (inosine monophosphate) dehydrogenase 2	UP|Q6P9U9 (Q6P9U9) IMP (Inosine monophosphate) dehydrogenase 2, complete
1371495_at	---	---	AA943990	391.5	422.5	396.1	481.1	518.6	509.5	477.2	479.2	489	3	3	3	1.25	0.000464	Similar to CD-MPR	homologue to UP|MPRD_MOUSE (P24668) Cation-dependent mannose-6-phosphate receptor precursor (CD Man-6-P receptor) (CD-MPR) (46 kDa mannose 6-phosphate receptor) (MPR 46), complete
1387232_at	Bmp4	Bmp4	NM_012827.1	186.4	185.1	149.1	275.6	262.8	247.5	135.8	114.7	116.7	3	3	3	1.51	0.000478	bone morphogenetic protein 4
1377169_at	---	---	BI273710	151.9	153.5	164.5	219.9	232.3	224	167	148.3	173.4	3	3	3	1.44	0.000513	---	homologue to UP|TRA5_MOUSE (P70191) TNF receptor associated factor 5, partial (68%)
1386881_at	Igfbp3	Igfbp3	NM_012588.1	303.4	403.6	368.6	1250.5	1480.8	901.3	471.1	456.4	384.2	3	3	3	3.38	0.000522	insulin-like growth factor binding protein 3
1376574_at	---	---	BI282932	281.3	311.3	307.4	377.3	405.9	400.8	645.2	585.2	487.7	3	3	3	1.32	0.000531	---
1373368_at	---	---	BI279680	276.1	431	314.9	1011.2	924.9	852.7	487.8	355.2	426.5	3	3	3	2.73	0.000537	---	homologue to UP|Q9CX06 (Q9CX06) Mus musculus ES cells cDNA, RIKEN full-length enriched library, clone:2400001O18 product:PROCOLLAGEN C-TERMINAL PROTEINASE ENHANCER PROTEIN 2 (PROCOLLAGEN C-PROTEINASE ENHANCER PROTEIN 2) homolog (Procollagen C-endopeptidase enhancer 2), complete
1373975_at	---	---	AI232716	56.2	101.2	59	201.1	188.6	163.5	240.3	245.3	240.2	2	3	3	2.56	0.000569	Similar to thioether S-methyltransferase	homologue to UP|TEMT_MOUSE (P40936) Thioether S-methyltransferase (TEMT) , partial (94%)
1368393_at	C1qr1	C1qr1	NM_053383.1	308.6	283.9	255.4	388.2	385.5	378.8	745.9	598.7	526.2	3	3	3	1.36	0.00059	lymphocyte antigen 68
1374176_at	---	---	AI408727	14.6	16.5	14.7	19.9	24.7	21.6	33	29.6	29.5	3	3	3	1.45	0.000617	Similar to DNA segment, Chr 4, Brigham & Womens Genetics 0951 expressed	similar to UP|HME1_HUMAN (Q05925) Homeobox protein engrailed-1 (Hu-En-1), partial (6%)
1368281_at	Dpep1	Dpep1	L07316.1	118.4	119.1	175.4	193.1	192.6	202.2	87.8	88.8	79.3	3	3	3	1.42	0.000624	dipeptidase 1 (renal)
1383225_at	---	---	BF396682	490.1	505.1	569.8	618.1	643.9	681.3	431.9	392	421.5	3	3	3	1.24	0.000671	---
1398801_at	Cdk105	Cdk105	NM_134415.1	773	784.2	752	942.1	979.6	977.6	1012.2	1094.9	982.9	3	3	3	1.26	0.00069	CDK105 protein
1377286_at	Ian1	Ian1	BM389208	38.1	40.6	37.1	55.6	68.8	56.9	75.3	67.8	80.6	3	3	3	1.57	0.000713	immune-associated nucleotide 1	UP|IMP4_RAT (Q8K3K9) Immunity-associated protein 4 (Immunity-associated nucleotide 1 protein), complete
1371351_at	---	---	AI233192	396.3	376.7	355.6	480.1	464.9	464.1	375.2	360.5	339.6	3	3	3	1.25	0.000728	Similar to hypothetical protein MGC9850	homologue to UP|Q9D1M1 (Q9D1M1) Mus musculus 18-day embryo whole body cDNA, RIKEN full-length enriched library, clone:1110003G10 product:RNA polymerase 1-3 (16 kDa subunit), full insert sequence, partial (98%)
1370826_at	Nap1l1	Nap1l1	AF062594.1	300.4	349.1	342.4	458.7	488.8	453.1	453.4	427	427.4	3	3	3	1.41	0.000751	nucleosome assembly protein 1-like 1
1368130_at	Aldh3a1	Aldh3a1	NM_031972.1	138.6	181	131	443.2	435.2	310.6	182.9	160.5	182	3	3	3	2.64	0.000761	aldehyde dehydrogenase family 3, member A1
1370892_at	C4-2 /// C4a	C4-2 /// C4a	BI285347	651.8	873.6	538.8	1118.5	992.3	887.9	401.4	398.8	409	3	3	3	1.45	0.000778	complement component 4, gene 2 /// complement component 4a	UP|Q6MG79 (Q6MG79) Complement component 4, gene 1, complete
1369928_at	Acta1	Acta1	NM_019212.1	573.9	420.1	436.1	668.4	743.1	710.9	901	919.4	858	3	3	3	1.48	0.000811	actin, alpha 1, skeletal muscle
1367652_at	Igfbp3	Igfbp3	AI713966	345.1	355.6	361	1155.1	1702.4	871.4	398.1	428.1	412.2	3	3	3	3.51	0.00083	insulin-like growth factor binding protein 3	GB|AAB00989.1|204744|RATIGFBP3A insulin-like growth factor binding protein precursor (IGFBP-3) {Rattus norvegicus;} , partial (88%)
1373618_at	---	---	BE113210	309.6	292.3	286.3	362.7	364.6	360.1	268.3	300.5	289.4	3	3	3	1.22	0.000834	---	homologue to UP|O60519 (O60519) Cre binding protein-like 2, complete
1389467_at	---	---	BM391248	76.5	165.4	127.3	216.3	238.9	171.9	39.2	51.8	53.4	3	3	3	1.7	0.000911	---	UP|Q8BU53 (Q8BU53) Mus musculus 2 days pregnant adult female oviduct cDNA, RIKEN full-length enriched library, clone:E230038K10 product:procollagen-proline, 2-oxoglutarate 4-dioxygenase (proline 4-hydroxylase), alpha II polypeptide, full insert sequence, partial (6%)
1372254_at	Serping1	Serping1	AW915763	574.4	761.7	552.5	756.7	762.8	736.1	1238	1127.8	1077.2	3	3	3	1.19	0.000976	serine (or cysteine) proteinase inhibitor, clade G (C1 inhibitor), member 1, (angioedema, hereditary)	UP|Q6P734 (Q6P734) Serine (Or cysteine) proteinase inhibitor, clade G (C1 inhibitor), member 1, (Angioedema, hereditary), complete
1368282_at	Dpep1	Dpep1	NM_053591.1	165.9	137.3	118	221.6	184.5	251.3	58.8	78.7	85.7	3	3	3	1.56	0.000999	dipeptidase 1 (renal)
1371384_at	---	---	BG666659	560.5	560.2	514.5	685.7	756	739.8	630.5	563.4	629	3	3	3	1.33	0.00107	Similar to Transcription factor BTF3 (RNA polymerase B transcription factor 3)	UP|BTF3_HUMAN (P20290) Transcription factor BTF3 (RNA polymerase B transcription factor 3), partial (79%)
1387888_at	Rps9	Rps9	AA799768	1266.3	1127.4	1178.5	1449.5	1432.8	1444.5	1583.9	1404.5	1461.5	3	3	3	1.21	0.00108	ribosomal protein S9	UP|RS9_HUMAN (P46781) 40S ribosomal protein S9, complete
1370054_at	Cdkn2c	Cdkn2c	NM_131902.1	201	191.3	190.2	261.4	268.6	286	210.2	204.2	182.9	3	3	3	1.4	0.00115	cyclin-dependent kinase inhibitor 2C (p18, inhibits CDK4)
1373848_at	---	---	BM388575	293.1	272.5	238.6	365.8	444.7	350.4	595.1	551.6	483.9	3	3	3	1.44	0.00121	Similar to RIKEN cDNA 5730449L18	homologue to UP|SN15_MOUSE (Q8R3W5) tRNA-splicing endonuclease subunit Sen15 (tRNA-intron endonuclease Sen15), complete
1373889_at	Igsf7	Igsf7	BF387360	19.9	44.5	27.9	103.8	111.2	66.1	17.8	17.7	10.6	1	3	0	3.05	0.00132	Immunoglobulin superfamily, member 7	similar to UP|Q7TSN2 (Q7TSN2) MAIR-IIb, partial (88%)
1372834_at	---	---	BI304063	619.2	577.7	527.5	733.4	666.7	772.9	603	568	576.6	3	3	3	1.26	0.00146	Similar to SKD1	UP|SKD1_MOUSE (P46467) SKD1 protein (Vacuolar sorting protein 4b), complete
1368146_at	Dusp1	Dusp1	U02553.1	600	948.5	795.6	1099.4	1214.3	1650.6	471.5	500.1	479	3	3	3	1.69	0.00146	dual specificity phosphatase 1
1371299_at	Rps3	Rps3	BG665124	2407.3	2670.4	2270.9	3158.7	2936.9	3462.9	2995.7	2552.6	3005.5	3	3	3	1.3	0.00152	Ribosomal protein S3	UP|RS3_MOUSE (P17073) 40S ribosomal protein S3, complete
1370131_at	Cav	Cav-1	NM_031556.1	35.1	25.3	27.4	80.3	73.6	66.1	97.8	91	64.4	3	3	3	2.51	0.00156	caveolin
1390127_at	---	---	BI296216	29.1	25.9	39	60.4	56.9	57.9	33	36.9	38.1	2	3	2	1.86	0.00158	---
1398473_at	---	---	BI290651	47.3	51.4	43.8	67.4	64.2	63.9	35.8	33.1	39.7	3	3	3	1.37	0.00162	Similar to hypothetical protein MGC10120	UP|Q6QNY1 (Q6QNY1) Biogenesis of lysosome-related organelles complex 1 subunit 2, partial (8%)
1387856_at	Cnn3	Cnn3	BI274457	902.6	896.2	690	1136.3	1154.4	1189.4	877.6	904.4	904.2	3	3	3	1.4	0.00165	calponin 3, acidic	UP|CLP3_RAT (P37397) Calponin, acidic isoform (Calponin 3) (Calponin, non-muscle isoform), complete
1374477_at	Prrx2	Prrx2	BE113700	168.5	163.5	139.2	207.6	234.9	220.2	74.9	114.4	109.6	3	3	3	1.41	0.00169	Paired related homeobox 2	homologue to UP|PMX2_MOUSE (Q06348) Paired mesoderm homeobox protein 2 (PRX-2) (Homeobox protein S8), partial (98%)
1390536_at	---	---	BF551311	126.4	126.3	95.3	192.9	162.7	152.8	82.3	70.8	74	3	3	3	1.46	0.00173	---
1373499_at	Gas5	Gas5	BF287008	136.3	138.4	123.5	234.4	168.5	232.2	100.3	113.1	92.3	3	3	3	1.59	0.00204	growth arrest specific 5	Rattus norvegicus gas-5 growth arrest homolog non-translated mRNA sequence
1372299_at	Cdkn1c	Cdkn1c	AI013919	122.5	155	114	207.8	260.8	254.3	144.7	137.4	129.3	3	3	3	1.85	0.00209	cyclin-dependent kinase inhibitor 1C, p57
1372512_at	---	---	BE113340	127.8	130.8	122.1	168.6	157.2	151.1	179.4	166	168.9	3	3	3	1.25	0.00213	Similar to Syntaxin 18	homologue to UP|STXH_HUMAN (Q9P2W9) Syntaxin 18, partial (98%)
1377753_at	---	---	BI295763	67.1	78.5	73.5	120.6	106.4	126.6	106.6	96.1	114.9	3	3	3	1.61	0.00226	---	similar to UP|Q6FVC0 (Q6FVC0) Strain CBS138 chromosome E complete sequence, partial (5%)
1368869_at	Akap12	Akap12	BG663107	832.3	732.8	658.5	883.2	894.8	857.6	667.9	583.9	577.7	3	3	3	1.19	0.00236	A kinase (PRKA) anchor protein (gravin) 12	homologue to PRF|2210332A.0|1589163|2210332A protein kinase C-binding protein. {Rattus norvegicus;} , partial (5%)
1373957_at	Reln	Reln	BF281544	49.6	57.2	38.1	99.4	83.6	95.2	128	102.6	126.6	2	3	3	1.92	0.00236	reelin	GB|BAC75467.1|29691942|AB062680 reelin {Rattus norvegicus;} , complete
1388677_at	---	---	BI275991	98.7	96.6	112.3	141.8	130.5	135.4	117.8	129.2	129	3	3	3	1.33	0.00237	---	homologue to UP|Q8BSW6 (Q8BSW6) Mus musculus adult male pituitary gland cDNA, RIKEN full-length enriched library, clone:5330404B07 product:ubiquitin-associated protein, full insert sequence, partial (52%)
1372179_at	Hpcal1	Hpcal1	BM389406	747.4	843.3	770.8	871.9	934.7	919.4	715.1	710.5	707.2	3	3	3	1.15	0.00245	neural visinin-like Ca2+-binding protein type 3
1370939_at	Acsl1	Acsl1	D90109.1	315.8	304.3	340.2	380.4	395.3	457	252.3	299.3	265.4	3	3	3	1.28	0.00265	acyl-CoA synthetase long-chain family member 1
1371762_at	Rbp4	Rbp4	AA858962	20.1	32.2	10.8	170.5	187.5	112.5	26.1	48.9	34.7	2	3	3	7.46	0.00269	Retinol binding protein 4, plasma	UP|RETB_RAT (P04916) Plasma retinol-binding protein precursor (PRBP) (RBP), complete
1368365_at	Aldh3a2	Aldh3a2	NM_031731.1	400.7	390.4	359.8	511.3	554.6	510.3	591.2	473.5	552.7	3	3	3	1.37	0.00269	aldehyde dehydrogenase family 3, subfamily A2
1388924_at	Angptl4	Angptl4	AA818262	84	133	69.5	356.4	450.3	271.5	105.1	159.6	141.8	3	3	3	3.76	0.0027	angiopoietin-like protein 4
1368187_at	Gpnmb	Gpnmb	NM_133298.1	142.9	190.6	146.9	286	271.3	280.3	221.9	184.1	183.2	3	3	3	1.74	0.00273	glycoprotein (transmembrane) nmb
1374086_at	---	---	BF282296	370.6	328	276.6	530	472.5	503.6	371.9	323.8	334.4	3	3	3	1.54	0.00279	Similar to KIAA1424 protein	homologue to UP|Q80TD7 (Q80TD7) MKIAA1424 protein (Fragment), partial (47%)
1374620_at	---	Ceacam1	BM392373	42.4	53.1	51.2	69.6	81.2	67.7	62.2	66.1	72.9	3	3	3	1.49	0.00302	---	homologue to UP|ECTO_RAT (P16573) Ecto-ATPase precursor (Cell-CAM 105) (C-CAM 105) (ATP-dependent taurocolate-carrier protein) (GP110), complete
1376284_at	---	---	AI406517	32.2	40.1	39.2	53.8	56.7	54	37	32.5	27.6	3	3	3	1.48	0.00303	---
1389085_at	---	---	BI296359	483.8	535.4	421.2	611.1	629.7	557.2	789.8	930	726.2	3	3	3	1.25	0.00316	---
1388557_at	---	---	BF284922	504.8	581.9	431.9	944.7	738.8	758.6	561.2	473.2	527.3	3	3	3	1.61	0.0032	---	complement component 7
1370847_at	LOC171569	LOC171569	AA801238	42.6	61.1	62.1	115.1	92	104.9	53.3	58.4	69.2	3	3	3	1.88	0.00342	F-spondin	UP|Q9WV75 (Q9WV75) Mindin precursor, complete
1374183_at	---	---	AI705068	295.8	283.5	264.8	341.7	325.7	330.6	364	327.6	354.6	3	3	3	1.18	0.00343	Similar to RIKEN cDNA 1810011O16
1370025_at	Pip5k2c	Pip5k2c	NM_080480.1	409.6	424.1	403.2	425.8	460.1	454.9	370.6	384.8	390	3	3	3	1.08	0.00349	phosphatidylinositol-4-phosphate 5-kinase, type II, gamma
1368143_at	Anxa7	Anxa7	AI013902	719.7	647.1	569.3	881.1	797.8	890	753.3	765.2	698.8	3	3	3	1.33	0.00352	annexin A7	UP|Q6IRJ7 (Q6IRJ7) Annexin A7, complete
1370312_at	Sponf	Sponf	M88469.1	111.5	119.4	86.6	290.3	189.8	201.4	107.7	95.9	104.6	3	3	3	2.15	0.00359	f-spondin
1398790_at	Ppp2ca	Ppp2ca	NM_017039.1	954.6	942.4	869.6	1026.6	1083.6	1087.2	1287.1	1286.7	1113.8	3	3	3	1.16	0.00364	protein phosphatase 2a, catalytic subunit, alpha isoform
1368459_at	Gdf10	Gdf10	NM_024375.1	216.9	310.6	161.1	367.2	325.2	306.4	128.1	124.1	138	3	3	3	1.45	0.00367	growth differentiation factor 10
1377145_at	---	---	BI296089	24.1	27.7	17.3	67.9	77.8	68.2	24.9	10.8	14.6	1	3	0	3.1	0.00378	Similar to very large G protein-coupled receptor 1	homologue to UP|Q8VHN7 (Q8VHN7) Very large G protein-coupled receptor 1, partial (6%)
1370310_at	Hmgcs2	Hmgcs2	M33648.1	57.6	101	58.3	151.6	222.3	146.7	23.5	41.4	54	3	3	1	2.4	0.00388	3-hydroxy-3-methylglutaryl-Coenzyme A synthase 2
1367796_at	Mgat1	Mgat1	NM_030861.1	132.1	138.8	122.5	165.2	202.1	163.7	93.8	118.2	112.3	3	3	3	1.35	0.00395	N-acetylglucosaminyltransferase I
1375336_at	Hspcb	Hspcb	AI237389	589	516.7	448.6	693.4	673.1	674.1	685.1	629.5	669	3	3	3	1.31	0.00397	heat shock 90kDa protein 1, beta	GB|AAB23369.1|256089|S45392 heat shock protein 90 {Rattus sp.;} , complete
1389553_at	Dcir3	Dcir3	BF393825	10.5	18.6	9.2	62.3	76	51.1	46.5	27.4	23.5	2	3	3	4.95	0.00414	dendritic cell inhibitory receptor 3	similar to UP|Q9QZ15 (Q9QZ15) Dendritic cell immunoreceptor (Mus musculus 0 day neonate cerebellum cDNA, RIKEN full-length enriched library, clone:C230090K11 product:C-type (calcium dependent, carbohydrate recognition domain) lectin, superfamily member 6, full insert , partial (74%)
1367597_at	Rps8	Rps8	NM_031706.1	3428.3	3208.8	3180	3828.9	4148.2	4073.9	4046.9	3457	3892.9	3	3	3	1.23	0.00436	ribosomal protein S8
1371516_at	---	---	BM391834	256.4	245.2	240.7	290.9	271	305.9	237.5	241.6	241.7	3	3	3	1.17	0.00436	---	UP|Q8CB42 (Q8CB42) Mus musculus adult female vagina cDNA, RIKEN full-length enriched library, clone:9930017E17 product:RAN binding protein 16, full insert sequence. (Fragment), partial (40%)
1367940_at	Cmkor1	Cmkor1	NM_053352.1	399.7	342.8	376.1	500.8	444.7	547.5	565.2	590	498.7	3	3	3	1.33	0.00446	chemokine orphan receptor 1
1375951_at	Thbd	Thbd	AA818521	152	225.5	228.7	453.4	322.2	427.6	414.9	355	346.2	3	3	3	1.98	0.0046	thrombomodulin	UP|O35370 (O35370) Thrombomodulin, complete
1368908_at	Anxa4	Anxa4	NM_024155.1	145.8	157	193.8	222.9	216	239	294.8	264	236.2	3	3	3	1.37	0.00469	annexin A4
1391536_at	---	---	AA892645	24.8	29.6	26	48.4	45	42.6	34.4	29.1	29.9	3	3	3	1.69	0.00476	Similar to cDNA sequence BC020002	UP|Q8VE19 (Q8VE19) CDNA sequence BC020002, partial (27%)
1371250_at	---	---	AI169104	57.2	139.5	84.8	342.4	423	245.1	167.3	158.3	146.1	3	3	3	3.59	0.00477	Similar to Platelet factor 4 precursor (PF-4) (CXCL4)	UP|PLF4_RAT (P06765) Platelet factor 4 precursor (PF-4) (CXCL4), complete
1374789_at	---	---	BF550398	90.6	87.7	101.2	112.5	104.6	131.9	72.6	81.1	78.3	3	3	3	1.25	0.00495	---
1371308_at	Rps4x	Rps4x	AA799501	2721.4	2385.8	2402.1	3298.7	2948.7	3179.9	3427.4	2658.6	2875	3	3	3	1.26	0.00495	Ribosomal protein S4, X-linked	UP|RS4X_CERAE (Q76N24) 40S ribosomal protein S4, X isoform, complete
1368991_at	Smpd3	Smpd3	NM_053605.1	47.6	128.5	81.6	374	510.9	259.8	202.9	338.3	283.3	3	3	3	4.44	0.00498	sphingomyelin phosphodiesterase 3, neutral
1382732_at	---	---	BE116084	27.4	46.7	33.9	132.8	152.8	98.3	72	51.9	102.9	1	3	3	3.55	0.00499	---
1376005_at	---	---	BE109334	175.5	174	191.4	216	192.4	207.2	236.6	220.5	223.4	3	3	3	1.14	0.00513	---	homologue to UP|Q89UQ6 (Q89UQ6) Peptide ABC transporter permease protein, partial (5%)
1372093_at	---	---	AI409308	308.3	276.6	252	394.5	361.1	371.1	382.8	362.7	340.1	3	3	3	1.35	0.00537	---
1371641_at	---	---	BM388827	792.5	789.6	698.3	787.8	862	823	936.6	997	926.5	3	3	3	1.08	0.00545	Similar to CCTeta, eta subunit of the chaperonin containing TCP-1 (CCT)	homologue to UP|TCPH_MOUSE (P80313) T-complex protein 1, eta subunit (TCP-1-eta) (CCT-eta), complete
1376935_at	---	---	BE113667	30.9	45.1	42.9	71.7	67.8	76.9	51	42.4	38.1	2	3	1	1.82	0.0056	---	similar to UP|Q89KT0 (Q89KT0) L-lactate dehydrogenase, partial (6%)
1387180_at	Il1r2	Il1r2	NM_053953.1	26	28.5	27.3	66.5	49.9	70.9	17.4	34.8	20.6	3	3	2	2.29	0.00582	interleukin 1 receptor, type II
1373683_at	Fyn	Fyn	AI230396	54.1	65.7	69.2	90.1	90.3	88.9	101.2	80.6	90.9	3	3	3	1.42	0.00591	fyn proto-oncogene	UP|Q62844 (Q62844) Proto-oncogene FYN, complete
1389479_at	---	---	AI233750	157.5	126.6	159.1	212.1	225.3	200.7	192.6	197.1	194.1	3	3	3	1.44	0.00591	---
1370363_at	Ces3	Ces3	L46791.1	17	38.8	23.8	138.5	94.8	68.3	34.6	20.5	19.4	0	3	0	3.79	0.00608	carboxylesterase 3
1398246_s_at	Fcgr3	Fcgr3	NM_053843.1	29.9	50.4	34	125.3	150.7	82.4	58	36.8	40.7	3	3	3	3.14	0.00617	Fc receptor, IgG, low affinity III
1367631_at	Ctgf	Ctgf	NM_022266.1	1088.4	996.9	969.2	1813.9	1689.4	2257.4	1316.3	1809	1176.9	3	3	3	1.89	0.00625	connective tissue growth factor
1372642_at	---	---	BE113397	113.8	124.6	115.4	147.9	173.3	173.4	203.7	166.5	163.6	3	3	3	1.4	0.00627	---
1369841_at	Hspt70	Hspt70	NM_021863.1	45.3	45.6	68.6	111	92.1	111.7	65.4	80.4	60.3	3	3	3	1.97	0.00636	testis-specific heat shock protein-related gene hst70
1388102_at	Ltb4dh	Ltb4dh	U66322.2	155.6	238	182.4	382	382.7	315.8	229.3	173.1	228.7	3	3	3	1.88	0.00642	leukotriene B4 12-hydroxydehydrogenase
1388297_at	---	---	BM391203	1922.6	1726.8	1869.8	2278.5	2235.1	2319.3	2207.1	2617	2404.5	3	3	3	1.24	0.00657	---	UP|EF1G_MOUSE (Q9D8N0) Elongation factor 1-gamma (EF-1-gamma) (eEF-1B gamma), complete
1386885_at	Ech1	Ech1	NM_022594.1	920.2	759.7	685.4	1177.1	1279	1205.3	655.1	907.4	852.6	3	3	3	1.55	0.0066	enoyl coenzyme A hydratase 1, peroxisomal
1388988_at	---	---	AI175070	235.2	236.2	298.3	353.1	407.7	372.8	294.7	308.2	324.6	3	3	3	1.47	0.00684	Similar to RIKEN cDNA 1810013B01	similar to UP|C1IB_MOUSE (Q8VCR7) CCG1-interacting factor B, complete
1368870_at	Id2	Id2	NM_013060.1	45	46.8	58.4	70.4	64.1	68.9	46.3	49.8	52.8	3	3	2	1.35	0.00695	Inhibitor of DNA binding 2, dominant negative helix-loop-helix protein
1369635_at	Sord	Sord	NM_017052.1	27.4	38	37.7	56.6	63	53.2	53.7	51.5	41.8	3	3	3	1.68	0.00698	sorbitol dehydrogenase
1367898_at	Bnip3l	Bnip3l	AF441118.1	505.4	491.2	495.7	522.3	529	519.2	484.4	475.5	472.3	3	3	3	1.05	0.007	BCL2/adenovirus E1B 19 kDa-interacting protein 3-like
1372243_at	---	---	BE112280	153.9	145.3	148.7	212.1	223.3	213.6	232.9	209.4	176.5	3	3	3	1.45	0.00717	Similar to MO25 protein	UP|Q8VDZ8 (Q8VDZ8) Cab39 protein, partial (71%)
1398814_at	Rab11a	Rab11a	NM_031152.1	606.4	615.2	661.3	792.7	883.7	799.6	624.8	704	693.3	3	3	3	1.31	0.0072	RAB11a, member RAS oncogene family
1374482_at	---	---	AW142993	139.2	190.8	179.1	285.3	239.5	254.4	240.3	211.2	237.1	3	3	3	1.53	0.00725	---	similar to UP|P70303 (P70303) CTPsH protein (Cytidine 5'-triphosphate synthase 2) (Mus musculus adult male medulla oblongata cDNA, RIKEN full-length enriched library, clone:6330547G18 product:cytidine 5'-triphosphate synthase 2, full insert sequence) (Mus musculus 16 , partial (17%)
1398817_at	Arf1	Arf1	NM_022518.1	463.3	439.3	518.8	617.5	631.5	628.5	839.7	843	630.1	3	3	3	1.32	0.00728	ADP-ribosylation factor 1
1371956_at	---	---	BG372686	191.5	230.7	199.1	330.8	277	327.1	202.1	250.9	195.8	3	3	3	1.5	0.00734	---	homologue to UP|PJA1_MOUSE (O55176) Ubiquitin protein ligase Praja1 , complete
1372955_at	---	---	BI282720	111.4	111.7	93.3	166.6	187.1	177.5	153.3	137.6	117.1	3	3	3	1.68	0.00735	---
1398749_at	Rpl4	Rpl4	NM_022510.1	1998.3	1667.3	1659.1	2003.5	1878.1	2160.2	1952.8	1825.9	1869.7	3	3	3	1.13	0.00736	ribosomal protein L4
1371332_at	---	---	AA848821	2142.2	1705.9	1647.1	2194.4	2014.6	2441.3	1390.5	1631.4	1742	3	3	3	1.21	0.00758	---	homologue to UP|H12_MOUSE (P15864) Histone H1.2 (H1 VAR.1) (H1C), complete
1388779_at	rKr1	rKr1	BG381516	399	320.4	305.1	467.6	461.8	482.7	433.1	437.8	408.9	3	3	3	1.38	0.00768	Cys2/His2 zinc finger protein (rKr1)	similar to UP|Q9FK30 (Q9FK30) Gb|AAD50008.1, partial (3%)
1390543_at	---	---	BF396416	82.7	109.8	90.9	128.4	118.8	117.5	83.7	89.3	85.3	3	3	3	1.29	0.00791	---	weakly similar to UP|Q9ERK2 (Q9ERK2) Neprilysin-like peptidase gamma, partial (3%)
1398893_at	---	---	BG671512	629.2	493.9	505.2	725.3	635.8	773	537.9	441.4	450	3	3	3	1.31	0.00801	Similar to Nedd4 WW domain-binding protein 5	GB|AAP13460.1|37780675|AY192728 breast cancer-associated protein SGA-1M {Homo sapiens;} , partial (68%)
1389629_at	---	---	AA819400	500.4	442	486.6	588	572	565	472	378.1	435.6	3	3	3	1.21	0.00805	Similar to RIKEN cDNA 1190003A07	UP|PRPU_MOUSE (Q91YR7) U5 snRNP-associated 102 kDa protein (U5-102 kDa protein), partial (69%)
1388390_at	Eif3s3	Eif3s3	AI231784	1290.1	1217.1	987.6	1393.4	1355.6	1416.4	1331.2	1285	1255	3	3	3	1.19	0.00806	eukaryotic translation initiation factor 3, subunit 3 gamma, 40kDa	UP|Q6P9U8 (Q6P9U8) Eukaryotic translation initiation factor 3, subunit 3 gamma, 40kDa, complete
1374307_at	---	---	AI236027	103.1	125	86.8	172.6	168.6	153.4	83.5	106.8	74.7	3	3	3	1.57	0.00816	---	similar to UP|YRO2_YEAST (P38079) YRO2 protein, partial (5%)
1389528_s_at	Jun	Jun	BI288619	251.2	240	219	366.1	355.1	589.8	184	248.8	196	3	3	3	1.85	0.00832	v-jun sarcoma virus 17 oncogene homolog (avian)	UP|AP1_RAT (P17325) Transcription factor AP-1 (Activator protein 1) (AP1) (Proto-oncogene c-jun) (V-jun avian sarcoma virus 17 oncogene homolog), complete
1370648_a_at	Cr16	Cr16	U25281.1	133.1	168.2	158.3	207.2	213.3	178.8	143.6	151.5	144.3	3	3	3	1.3	0.00852	SH3 domain binding protein CR16
1389351_at	---	---	BM387864	1480.5	1238.8	1224.8	1489.1	1383.3	1695.2	1258.3	1152.9	1100	3	3	3	1.16	0.00859	---	similar to UP|O88679 (O88679) TRIP protein (Fragment), partial (6%)
1377092_at	---	---	BF389682	29.8	46	42.9	84.5	115.8	113.4	44.7	88.8	57.7	3	3	2	2.64	0.00868	---	homologue to UP|Q9WV05 (Q9WV05) Collagen type XIV (Fragment), partial (13%)
1372141_at	---	---	BI289500	437.2	417.9	393.6	452.6	477.8	440.5	500.7	476.6	486.6	3	3	3	1.1	0.00871	---	homologue to UP|PFD2_MOUSE (O70591) Prefoldin subunit 2, complete
1386913_at	Gp38	Gp38	NM_019358.1	38.9	71.1	49.3	119.2	146.9	107.4	101.9	73.9	81.8	2	3	3	2.34	0.00871	glycoprotein 38
1392053_at	---	Mmn1	AI639113	71.5	52.5	72.3	206.6	150.6	227.5	176	88.2	130.4	3	3	3	2.98	0.00892	---	homologue to UP|Q6KDN2 (Q6KDN2) Multimerin-1 (Fragment), partial (36%)
1369484_at	Wisp2	Wisp-2	NM_031590.1	83	245.5	120.8	466.1	433.5	412.4	200.1	190.2	162.7	3	3	3	2.92	0.00893	WNT1 inducible signaling pathway protein 2
1367581_a_at	Spp1	Spp1	AB001382.1	33.2	38.2	35.7	113.4	93.9	80.1	85.6	48.7	46.6	2	3	2	2.68	0.00926	secreted phosphoprotein 1
1368490_at	Cd14	Cd14	NM_021744.1	88.2	108.3	91.4	182.9	177.2	166.6	127.3	77.5	97.1	3	3	3	1.83	0.00934	CD14 antigen
1375844_at	Ptbp2	Ptbp2	AI406370	30.6	31.8	32.8	46.6	41.6	50.8	29.1	35.5	28.4	3	2	3	1.46	0.00958	polypyrimidine tract binding protein 2	UP|Q78ZE9 (Q78ZE9) PTB-like protein, complete
1376812_at	---	---	BF419731	85.7	75.4	93.4	105.1	117.6	121.8	87.7	85	79.6	3	3	3	1.35	0.0107	---	similar to UP|Q6HFU4 (Q6HFU4) Collagen triple helix repeat protein, partial (5%)
1378140_at	---	---	BI296317	20.6	26.8	22.4	72.1	79.8	40	34.8	26.8	24.6	2	3	3	2.75	0.011	---
1367601_at	Cited2	Cited2	NM_053698.1	99.1	93.1	115.8	165.7	149.5	123.2	99	99.9	90.4	3	3	3	1.42	0.0111	Cbp/p300-interacting transactivator, with Glu/Asp-rich carboxy-terminal domain, 2
1390109_at	---	---	BI303073	271	272	287.9	338.6	485.9	347	227.4	237.7	252.3	3	3	3	1.41	0.0111	---
1370856_at	Actc1	Actc1	AA800705	41.6	38.4	63.8	80.3	97.2	107.7	70.8	58.2	63.6	3	3	3	1.98	0.0115	Actin alpha cardiac 1	UP|ACTC_HUMAN (P04270) Actin, alpha cardiac, complete
1387023_at	Gstm3	Gstm3	NM_031154.1	28.3	41.1	39.8	59.7	89.4	71.3	25	46.1	35.9	2	3	1	2.02	0.0118	glutathione S-transferase, mu type 3 (Yb3)
1377019_at	---	---	BF410042	91.4	81.3	100.6	118.1	124	150.3	87.3	64.1	77.2	3	3	3	1.44	0.0118	---
1371883_at	---	---	BG376037	363.2	281.1	381.7	659.8	600.6	559	417.2	274.9	236.9	3	3	3	1.77	0.0119	Similar to monocyte to macrophage differentiation-associated
1371854_at	---	---	BG374451	268.7	332.7	274.1	399.2	496.8	395.4	249.7	303.1	315.8	3	3	3	1.48	0.012	---	weakly similar to UP|Q29426 (Q29426) Keratin K3 (K3 keratin), partial (3%)
1372818_at	Colec12	Colec12	BI284441	152.1	126	144.2	205	176.1	194.4	144.4	117.1	127.5	3	3	3	1.36	0.0121	Collectin sub-family member 12	homologue to UP|Q8K4Q8 (Q8K4Q8) Collectin placenta 1 (Collectin sub-family member 12), partial (31%)
1387319_at	Scya11	Scya11	NM_019205.1	6.1	24.9	7.6	25.6	59.2	61.5	52.2	91.2	81.4	0	2	3	3.79	0.0121	small inducible cytokine subfamily A11
1389355_at	Ier5	Ier5	BF285187	134.7	176.8	126.4	305	286.1	312.9	177.2	276	160.7	3	3	3	2.06	0.0121	immediate early response 5	Rattus norvegicus RM5 mRNA for ler5, partial sequence
1367896_at	Ca3	Ca3	AB030829.1	18.5	86.4	27.6	241.3	232.5	113.7	157	191.7	192.1	1	3	3	4.43	0.0124	carbonic anhydrase 3
1370325_at	Gorasp2	Gorasp2	AF110267.1	205.4	193.4	212.5	257.7	295.2	251.5	232.2	277.7	265	3	3	3	1.32	0.0125	golgi reassembly stacking protein 2
1388814_at	---	---	AI408110	130.2	114.6	110.3	159.3	165.7	161.3	157.5	146.7	139.9	3	3	3	1.37	0.0126	---	GB|AAH11270.1|15030051|BC011270 Ddx19 protein {Mus musculus;} , partial (28%)
1389659_at	---	---	AI230591	48.2	68.7	59.8	101.4	116.5	88	78.7	79.3	62.2	3	3	3	1.73	0.0127	---	similar to UP|CT2B_MOUSE (P12400) CTLA-2-beta protein precursor (Fragment), partial (96%)
1368806_at	Sepp1	Sepp1	AA799627	1302	1105.2	1008.4	1857.3	1324.8	1804.2	1352.1	1001.9	1158.6	3	3	3	1.46	0.013	selenoprotein P, plasma, 1	homologue to UP|SELP_RAT (P25236) Selenoprotein P precursor (SeP), complete
1389393_at	---	---	AI232269	94.8	123.8	116.6	144.3	142.5	147.9	108	123.9	110.5	3	3	3	1.3	0.0135	---	UP|Q6PCB6 (Q6PCB6) LOC58489 protein (Fragment), partial (67%)
1367755_at	Cdo1	Cdo1	NM_052809.1	300.1	293.9	359.8	479.7	406.9	430.3	324.3	251.5	323	3	3	3	1.38	0.0136	cytosolic cysteine dioxygenase 1
1387887_at	Rpl14	Rpl14	AA874811	701.7	825.9	900.1	1054.2	1056	1207.1	1000.6	955	952.9	3	3	3	1.37	0.0137	ribosomal protein L14	UP|RL14_RAT (Q63507) 60S ribosomal protein L14, partial (62%)
1399030_at	---	---	AA800682	249.2	264.6	246	285.8	307.5	293.6	261.9	247	275.8	3	3	3	1.17	0.014	Similar to DNA segment, Chr X, Immunex 38, expressed	homologue to UP|Q9Y484 (Q9Y484) JM5 protein, complete
1377158_at	---	---	BE119692	39.9	27.5	52.6	61	66.9	57.7	30.2	34.1	30.2	3	3	3	1.55	0.0143	---
1372394_at	---	---	AI175474	435.5	521	539.1	600.2	634.9	611.9	491.9	423.8	476.1	3	3	3	1.23	0.0144	---	homologue to UP|HED1_HUMAN (Q9ULT8) HECT domain containing protein 1 (Fragment), partial (78%)
1398300_at	Atp1b3	Atp1b3	BI303655	501.7	494.9	518.3	674.2	610.1	571	595.3	538.7	554.2	3	3	3	1.22	0.0146	ATPase, Na+/K+ transporting, beta 3 polypeptide	UP|ATND_RAT (Q63377) Sodium/potassium-transporting ATPase beta-3 chain (Sodium/potassium-dependent ATPase beta-3 subunit) (ATPB-3), complete
1373473_a_at	Nap1l1	Nap1l1	BM386384	296.8	250.8	200.5	387.3	285.1	374.9	214.3	187	194.5	3	3	3	1.4	0.0149	nucleosome assembly protein 1-like 1	UP|NPL1_MOUSE (P28656) Nucleosome assembly protein 1-like 1 (NAP-1 related protein) (Brain protein DN38), partial (31%)
1368657_at	Mmp3	Mmp3	NM_133523.1	31.1	67.2	50.8	99.1	106.1	94	62.1	68.2	59.8	3	3	3	2.01	0.0152	matrix metalloproteinase 3
1375422_at	---	---	AI710284	820.5	1178.2	1195.3	1493.2	1374.7	1759.2	1041.4	880.3	865.3	3	3	3	1.45	0.0153	---	homologue to emb|X82564.1|MM45SRRNA M.musculus 45S pre rRNA gene, partial (4%)
1398779_at	Arpc1a	Arpc1a	NM_031146.1	373.5	419.7	347.4	423.4	486.3	445.3	467.1	460.9	493.3	3	3	3	1.19	0.0155	suppressor of profilin/p41 of actin-related complex 2/3
1398771_at	Slc3a2	Slc3a2	NM_019283.1	276.8	268.8	314.3	388.3	421.7	392.9	348.6	309.6	266.9	3	3	3	1.4	0.0155	solute carrier family 3 (activators of dibasic and neutral amino acid transport), member 2
1374472_at	---	---	AI710526	27.2	25.1	37	43.5	39.8	44.6	44.9	52.9	41.2	2	2	3	1.43	0.0155	Similar to D8Ertd531e protein	similar to UP|Q8NEZ2 (Q8NEZ2) Hepatocellular carcinoma related protein 1, partial (78%)
1399096_at	---	---	AA894279	469.5	590.8	393.8	810.9	664.6	737	643.7	541.9	549.4	3	3	3	1.52	0.0156	---	UP|ADDG_RAT (Q62847) Gamma adducin (Adducin-like protein 70) (Protein kinase C binding protein 35H), partial (35%)
1367662_at	Hsd17b10	Hsd17b10	NM_031682.1	689.8	568.6	646.5	757.2	728.2	797	692.5	661.9	694.5	3	3	3	1.2	0.0156	hydroxysteroid (17-beta) dehydrogenase 10
1367542_at	---	---	AI411793	62.8	65.3	68.5	91.5	89	93	60.8	79.2	80.2	3	3	3	1.39	0.0157	---
1372199_at	---	---	AI233191	271.2	305	247.4	325.8	415	348.6	208.8	254.3	264.6	3	3	3	1.32	0.016	Similar to protein kinase BRPK	homologue to GB|AAK28061.1|13492050|AF316872 protein kinase BRPK {Mus musculus;} , complete
1370867_at	Gnb2	Gnb2	BM384381	404	495.4	478	558.9	518.4	552.4	558.8	596.9	556.3	3	3	3	1.18	0.0163	guanine nucleotide binding protein, beta polypeptide 2	UP|GBB2_HUMAN (P11016) Guanine nucleotide-binding protein G(I)/G(S)/G(T) beta subunit 2 (Transducin beta chain 2) (G protein beta 2 subunit), complete
1374969_at	---	---	AA799832	2588.5	2316.1	2358.4	2718.7	3068.9	2897.3	2878.6	2649.5	2617.6	3	3	3	1.2	0.0163	---
1373106_at	---	---	AI178069	500.6	674.3	568.4	888.9	742.7	867.1	687.7	727.4	603.2	3	3	3	1.43	0.0164	Parathyroid hormone regulated sequence (205bp)	R.norvegicus mRNA for parathyroid hormone regulated sequence (215bp)
1376808_at	---	---	BG672572	77.6	75.7	66.1	106.6	92.2	120.1	60.5	72.8	71.9	3	3	3	1.45	0.0165	---
1388631_at	---	---	AI177093	82.7	84.7	88.3	109.5	98.6	96.4	96.9	106.7	114	3	3	3	1.19	0.0166	---	similar to UP|Q9CUI5 (Q9CUI5) Mus musculus adult male testis cDNA, RIKEN full-length enriched library, clone:4930532F13 product:5-azacytidine induced gene 2, full insert sequence. (Fragment), partial (73%)
1373815_at	Lman2	Lman2	BI304064	335.4	347.8	327.8	365.7	352.5	366.5	321.8	346.1	334.2	3	3	3	1.07	0.0167	Lectin, mannose-binding 2	homologue to UP|Q8BJL4 (Q8BJL4) Mus musculus 9 days embryo whole body cDNA, RIKEN full-length enriched library, clone:D030015M14 product:VESICULAR INTEGRAL-MEMBRANE PROTEIN VIP36 (VIP36) homolog (Lectin, mannose-binding 2), complete
1376265_at	---	---	AI411542	30.3	63.7	30.2	93.9	101.5	139.2	66.9	75.5	56.4	2	3	3	2.69	0.0168	---	similar to UP|Q8IUE7 (Q8IUE7) STAMP1, partial (9%)
1372355_at	---	---	BE109242	218.7	256	232.5	302.5	313	304	431	375.3	291.4	3	3	3	1.3	0.0168	---	homologue to UP|Q96AM2 (Q96AM2) MGC22679 protein, partial (27%)
1368901_at	Thbd	Thbd	BG666306	27.8	30	38.3	40.6	50.3	48.9	41.7	45	54.6	3	3	3	1.45	0.0169	thrombomodulin	UP|O35370 (O35370) Thrombomodulin, complete
1370956_at	Dcn	Dcn	BM390253	2493.1	2353	2894.4	3693.9	3503.2	3736.3	3484.5	2673.8	2714.8	3	3	3	1.41	0.0171	decorin	UP|PGS2_RAT (Q01129) Decorin precursor (Bone proteoglycan II) (PG-S2) (PG40) (Dermatan sulfate proteoglycan-II) (DSPG), complete
1398995_at	---	---	BM389233	173.3	212.1	195.1	233.3	256.2	232.1	220	242.8	226	3	3	3	1.24	0.0173	Similar to retinoid x receptor interacting protein	similar to UP|Q8C3Z8 (Q8C3Z8) Mus musculus 2 days neonate thymus thymic cells cDNA, RIKEN full-length enriched library, clone:C920010D15 product:retinoid X receptor interacting protein 110, full insert sequence, partial (31%)
1388602_at	Adn	Adn	AI237358	27.2	110.9	37	277.2	339.1	159.1	99	111.9	125.6	1	3	3	4.43	0.0176	adipsin	UP|CFAD_RAT (P32038) Complement factor D precursor (C3 convertase activator) (Properdin factor D) (Adipsin) (Endogenous vascular elastase) , complete
1376589_at	---	---	BG380345	626.4	757.4	637	776.1	829.3	837.9	791.6	752.5	754.4	3	3	3	1.21	0.0176	Similar to DREV protein	GB|CAC20698.1|12055091|MMU278576 DREV protein {Mus musculus;} , complete
1376770_at	RGD1559565_predicted	similar to EF hand containing domain 1 (predicted)	BM389214	572.7	463.3	533.3	633.7	587.8	723	637.8	660.9	712.3	3	3	3	1.24	0.0179	---	homologue to UP|EFD1_MOUSE (Q9D4J1) EF-hand domain-containing protein 1 (Swiprosin 2), complete
1371372_at	---	---	AA944161	788.2	710	680.1	977.5	859.9	907	985.1	797.4	793.6	3	3	3	1.26	0.0181	Similar to Sid3177p	UP|TEBP_MOUSE (Q9R0Q7) Telomerase-binding protein p23 (Hsp90 co-chaperone) (Progesterone receptor complex p23) (Sid 3177), complete
1370019_at	Sult1a1	Sult1a1	AF394783.1	700.9	736.9	911.8	1095.1	985.8	1219.9	827	902.9	863	3	3	3	1.4	0.0181	sulfotransferase family 1A, phenol-preferring, member 1
1370244_at	Ctsl	Ctsl	AI176595	1142.4	1210	1045.1	1657.3	1517.8	1599.9	1574.9	1320.8	1074.8	3	3	3	1.41	0.0182	cathepsin L	GB|CAA68691.1|55888|RNCATHL prepro-cathepsin L {Rattus norvegicus;} , complete
1374737_at	---	---	AW528218	169	195.4	176	229.8	226.8	211.7	151.1	167.2	194.2	3	3	3	1.24	0.0183	Similar to CG5626-PA	homologue to UP|SE54_MOUSE (Q8C2A2) tRNA-splicing endonuclease subunit Sen54 (tRNA-intron endonuclease Sen54), partial (19%)
1367948_a_at	Kdr	Vegfr	U93307.1	78.5	95.5	83.4	145.8	120.2	141	204.8	121.8	151.7	3	3	3	1.58	0.0185	kinase insert domain protein receptor
1383606_at	---	---	BI302544	33.8	50.4	38.4	90.2	57.5	87.6	43.6	42.9	39.1	3	3	3	1.92	0.0186	---	homologue to UP|TC2N_MOUSE (Q91XT6) Membrane targeting tandem C2 domain containing protein 1 (Tandem C2 protein in nucleus) (Tac2-N), partial (9%)
1390159_at	---	---	AA819332	23.4	28.6	16.7	52.3	44.2	62.1	102	47	63.4	2	3	3	2.31	0.0186	---	homologue to UP|Q6NZH9 (Q6NZH9) RAS guanyl releasing protein 3, partial (3%)
1386869_at	Actg2	Actg2	NM_012893.1	2699.2	2037.9	2251.2	2788.9	2806.5	2815.2	2654.5	2248.9	2552.1	3	3	3	1.2	0.0187	actin, gamma 2
1371403_at	Cct3	Cct3	AA799545	469.1	399.1	442.5	499.7	477.4	479.8	519.1	546.2	505.5	3	3	3	1.11	0.0188	chaperonin containing TCP1, subunit 3 (gamma)	UP|Q6P502 (Q6P502) Chaperonin containing TCP1, subunit 3 (Gamma), complete
1375270_at	---	---	BM384026	1082.3	918	893.2	1213.7	1073.9	1112.1	983.7	1045	1140.8	3	3	3	1.17	0.019	---
1388332_at	---	Rac1	AA799542	2665	2284.9	2118	2635.8	2809.5	2630.3	3077.4	2546.6	2715.5	3	3	3	1.14	0.019	---	UP|Q6LC82 (Q6LC82) GTPase cRac1A, complete
1386918_a_at	Oprs1	Oprs1	AF087827.1	40.1	34.2	36.8	73.3	66.5	51.2	48.1	46.7	53.3	2	3	3	1.72	0.019	opioid receptor, sigma 1
1390569_at	---	---	AI231438	15.8	20.5	26.5	49.5	46.2	29.3	22.6	25.7	19.5	2	3	3	1.99	0.0191	---
1392996_at	---	---	BG668435	27.5	40.5	34.8	58.5	54.8	47.4	45.3	42.7	48.7	2	2	3	1.56	0.0191	---
1368488_at	Nfil3	Nfil3	NM_053727.1	65.1	43.3	21.2	136.7	143.3	129.1	53.4	60.2	65.3	0	3	0	3.16	0.0192	nuclear factor, interleukin 3, regulated
1376788_at	---	---	AA818353	96.9	206.5	77	464.3	291.2	323.3	181	120.7	122.9	3	3	3	2.84	0.0194	---
1389911_at	---	---	BM389126	61.6	74.3	67.8	88.3	95.1	85.2	99.3	88	80.8	3	3	3	1.32	0.02	Similar to cDNA sequence BC019776	homologue to GB|AAH26646.1|20073013|BC026646 cDNA sequence BC019776 {Mus musculus;} , partial (82%)
