# Supplementary material for: Vascular microarray profiling in two models of hypertension identifies caveolin-1, Rgs2 and Rgs5 as antihypertensive targets
Source: BMC Genomics. 2007 Nov 7;8:404. doi: 10.1186/1471-2164-8-404 (PMC2219888; doi:10.1186/1471-2164-8-404)
Supplement: Additional file 10 — Genes with decreased expression in ACTH vs WKY. Gene lists of statistical analysis of microarray data including gene names, gene descriptions, biological function, Affymetrix IDs, accession numbers, expression levels and p-values. [file 1471-2164-8-404-S10.xls]

## Sheet: Revised Table S10 Down in ACTH 
Table S10. Genes with decreased expression in ACTH vs WKY
Affy.ID	Gene.Symbol	Gene Symbol HG	Genbank.Accession.Nr	WKY1	WKY2	WKY3b	ACTH1	ACTH2	ACTH3	SHR1	SHR2	SHR3	Npres.WKY	Npres.ACTH	Npres.SHR	Av.FC.ACTH.WKY	p.value	Gene.Title	TGI.Annotation
1398350_at	Basp1	Basp1	BG380454	837.5	628.4	738.3	433.1	405.7	445.8	65.2	66.6	62	3	3	3	0.58	1.03e-07	brain abundant, membrane attached signal protein 1	{clone E545, estrogen induced gene} [rats, Sprague-Dawley, hypothalamus, mRNA Partial, 186 nt]
1388071_x_at	RT1-Aw2	RT1-Aw2	M24024.1	1930.3	1760.3	1996	1351.3	1425.3	1373.3	312.9	321.1	336	3	3	3	0.73	2.54e-07	RT1 class Ib, locus Aw2
1370447_at	Loc192259	Loc192259	D63648.1	37.2	39.4	40.5	28.4	29.7	30	50	54	55.3	3	3	3	0.75	1.75e-06	phospholipase B
1369310_at	Basp1	Basp1	NM_022300.1	203.8	193.9	111.3	48.1	40.9	43.9	3.8	6.5	3.9	3	3	0	0.26	7.97e-06	brain abundant, membrane attached signal protein 1
1373750_at	---	---	BF406832	756.7	856.8	773.9	471.3	451.2	412	283.6	343.4	301.9	3	3	3	0.56	2.47e-05	Similar to leprecan-like protein 2	homologue to UP|O88836 (O88836) B protein (Gene rich cluster, B gene), partial (21%)
1388698_at	Ecm1	Ecm1	AI407838	1510.7	1666.8	1395.7	940.8	971.5	932.9	619.4	685.9	741.2	3	3	3	0.62	2.79e-05	Extracellular matrix protein 1	p85
1367744_at	Maged2	Maged2	NM_080479.1	488.3	511.1	474.1	314.7	348.5	339.2	840.5	700.8	697.5	3	3	3	0.68	3.11e-05	melanoma antigen, family D, 2
1387022_at	Aldh1a1	Aldh1a1	NM_022407.2	86.9	75.9	63	25.5	28.7	22.4	121.9	102.8	129.5	3	0	3	0.34	3.76e-05	aldehyde dehydrogenase family 1, member A1
1369110_x_at	RT1-Aw2	RT1-Aw2	NM_012645.1	161.2	130.9	99.7	51	62.1	82.6	422.6	436.8	444	3	3	3	0.5	8.59e-05	RT1 class Ib, locus Aw2
1373009_at	---	---	AI176734	138.9	124	125.4	85.9	87.5	93.5	142.6	163.5	149.3	3	3	3	0.69	0.00015	Similar to RIKEN cDNA 0610037L13	homologue to GB|CAG33527.1|48146609|CR457246 FLJ20580 {Homo sapiens;} , complete
1387134_at	Slfn3	Slfn3	NM_053687.1	190.2	267.4	163.1	63.9	55.2	51.1	112.3	111.9	116	3	0	3	0.27	0.000174	schlafen 3
1387854_at	Col1a2	Col1A2	BI282748	4511.2	3536.7	3448.2	1934.7	1849.6	1621.6	2823.5	2618.6	2877.7	3	3	3	0.47	0.000176	procollagen, type I, alpha 2	UP|CA21_RAT (P02466) Collagen alpha 2(I) chain precursor, complete
1387424_at	Cntn2	Cntn2	NM_012884.1	63.3	58.1	58.8	33.5	28.9	33.4	19.6	20.1	25.9	3	3	2	0.53	0.000177	contactin 2
1387795_at	Pola2	Pola2	NM_053480.1	41.8	56.9	57.5	24.9	26.5	21.2	40.8	54.9	54.3	2	1	3	0.46	0.000207	DNA polymerase alpha subunit II
1367700_at	Fmod	Fmod	NM_080698.1	2289.6	2037.2	2064.3	934.4	1007.9	882.5	1576.8	1971	1696.6	3	3	3	0.44	0.000219	fibromodulin
1371412_a_at	---	p311	BE107450	697.6	1011.6	669.7	278.5	279.3	227.7	787	688.2	628.4	3	3	3	0.33	0.00026	---
1372240_at	Sgca	Sgca	BG378841	216.8	214.9	219.4	143.4	163	150.3	209	244.1	256.8	3	3	3	0.7	0.000296	Sarcoglycan, alpha (50kDa dystrophin-associated glycoprotein)	homologue to UP|SGCA_MOUSE (P82350) Alpha-sarcoglycan precursor (Alpha-SG) (Adhalin) (50 kDa dystrophin-associated glycoprotein) (50DAG), partial (26%)
1390430_at	---	---	BF284190	576.1	575.4	572.8	258	273.7	324.1	447.8	541.4	590.7	3	3	3	0.5	0.000311	---
1388694_at	LOC360231	LOC360231	AI233121	571.2	908.7	737.2	206.3	187.1	218.2	451.3	663.3	555.1	3	3	3	0.28	0.000317	MHC class I RT1.O type 149 processed pseudogene	similar to UP|Q6QMF3 (Q6QMF3) MHC class I antigen precursor (Fragment), partial (44%)
1371322_at	---	---	BI275624	1338.5	1248.6	1293.8	987.6	884.2	935.3	1280.9	1392.4	1351.5	3	3	3	0.72	0.000345	---	homologue to UP|LMG1_MOUSE (P02468) Laminin gamma-1 chain precursor (Laminin B2 chain), partial (51%)
1374835_at	---	---	AA944485	170.6	198.4	189.6	134.4	137	129	117.9	104.5	125.5	3	3	3	0.72	0.000356	---	UP|Q8K225 (Q8K225) Kelch-like 12, partial (12%)
1390710_x_at	---	---	AA850618	144.4	129.2	153.9	66.3	67.9	66	101	74.7	91.3	3	3	3	0.47	0.000373	Similar to gp250 precursor	homologue to GB|AAC16739.1|2654025|AF031816 gp250 precursor {Mus musculus;} , partial (9%)
1372294_at	---	---	BI278571	777.5	842.4	831	548.3	501.4	582.9	774.9	753.7	724.7	3	3	3	0.67	0.000428	---	melanoma-associated antigen MG50 [Rattus norvegicus]
1376109_at	---	---	BM387711	513.4	380.9	445.2	280.8	326.2	261.3	657.9	596.9	640.5	3	3	3	0.65	0.000439	---
1387077_at	Arpp19	Arpp19	NM_031660.1	145.8	165.2	171.6	141.3	134.5	118.3	97.4	91.9	103.3	3	3	2	0.82	0.000456	cyclic AMP phosphoprotein, 19 kDa
1387074_at	Rgs2	Rgs2	AY043246.1	940.2	914	980.3	505.2	487	473.1	931.5	736.1	715.2	3	3	3	0.52	0.000484	regulator of G-protein signaling protein 2
1370960_at	Igfbp5	Igfbp5	BE104060	649.4	473.1	462.6	227.4	242.4	194.1	330.1	356.1	382	3	3	3	0.42	0.000492	insulin-like growth factor binding protein 5	Rattus norvegicus insulin-like growth factor binding protein 5 mRNA, 3' UTR
1390692_at	---	---	BE105721	607.5	600.6	636.1	488.2	469.9	472.2	562	587.9	587.8	3	3	3	0.78	0.000495	---	homologue to UP|Q922Y4 (Q922Y4) Ctps protein, partial (77%)
1375023_at	---	---	BE104415	76.9	79.9	75.9	48.2	44.2	50.1	60.3	73.6	75.3	3	3	2	0.61	0.000517	---	homologue to UP|Q6PDJ2 (Q6PDJ2) BC058674 protein (Fragment), partial (21%)
1375582_at	---	---	AW531902	61.5	63.3	55.4	54.2	52.5	44.2	30.1	30.7	24.6	3	2	0	0.84	0.000517	Similar to zinc-finger homeodomain protein 4	homologue to UP|Q9JJN2 (Q9JJN2) Zinc-finger homeodomain protein 4, partial (3%)
1371310_s_at	Serpinh1	SerpinH1	BI285495	1987.9	1610.1	1354.9	1109.6	1048.1	1069	1808.2	1740.9	1922.5	3	3	3	0.65	0.000582	serine (or cysteine) proteinase inhibitor, clade H, member 1	UP|HS47_RAT (P29457) 47 kDa heat shock protein precursor (Collagen-binding protein 1) (GP46), complete
1374635_at	---	---	AW527151	53.7	47.8	43.7	29.4	32.8	31.3	115.5	74.5	88.1	3	1	3	0.64	0.000598	---	similar to UP|Q6TXI7 (Q6TXI7) LRRGT00012, partial (6%)
1376571_at	---	---	BI285997	105.5	108.5	96.7	89.3	90.9	95.2	132.7	130.9	145.6	3	3	3	0.89	0.000603	Similar to RIKEN cDNA 0610027O18	similar to GB|AAH02833.1|12803969|BC002833 cancer/testis antigen 2, isoform b {Homo sapiens;} , partial (11%)
1370530_a_at	Pld1	Pld1	AB000779.1	118.6	117.8	111.9	94.4	95.8	89.6	114.8	112.9	113.5	3	3	3	0.8	0.000613	phospholipase D1
1387946_at	Lgals3bp	Lgals3bp	AF065438.1	131.4	190.9	195.9	88.6	81.2	82.2	125.6	126.9	131.7	3	3	3	0.49	0.000657	lectin, galactoside-binding, soluble, 3 binding protein
1372156_at	---	---	BF414018	123.2	140.9	140.8	127.7	124	122	148.6	147.7	156.3	3	3	3	0.92	0.000726	Similar to RIKEN cDNA 1810014L12	similar to UP|Q07823 (Q07823) MAC30 protein (Fragment), partial (90%)
1388255_x_at	RT1-CE5	RT1-CE5	AJ243338.1	33.5	39.3	27.5	15.7	17.4	8.8	3.2	2	0.8	3	2	0	0.42	0.000727	RT1 class I, CE5
1369212_s_at	Epb4.1l1	Epb4.1l1	NM_021681.1	174.9	194.1	174.1	130.4	105.3	143.7	56.1	86.4	64.9	3	3	3	0.7	0.000745	erythrocyte protein band 4.1-like 1
1373306_at	---	---	BM386212	77.9	85.7	94.7	62.4	73.5	67.9	84.6	88.4	82.2	3	3	0	0.79	0.000785	---
1376481_at	---	---	BF416285	133	100.4	178.9	46.1	48.5	43.9	93.2	103.3	133.1	3	2	3	0.34	0.000798	Similar to a disintegrin-like and metalloprotease with thrombospondin type 1 motifs 9B
1368834_at	Camk2d	CaMkIId	AA894330	943.1	861.1	805.7	647	645.9	666.2	1129.8	1064.5	922.9	3	3	3	0.75	0.000826	calcium/calmodulin-dependent protein kinase II, delta
1373268_at	LOC367171	LOC367171	BM383953	854.2	784.6	729.5	641.8	610.1	612.1	484.6	506.1	593	3	3	3	0.79	0.000893	Microtubule-associated protein 4	homologue to UP|Q7TPD4 (Q7TPD4) Microtubule-associated protein 4, partial (8%)
1367589_at	Aco2	Aco2	NM_024398.1	521.6	494.4	528.1	390.4	415.1	439.1	544.9	605.2	602.8	3	3	3	0.81	0.000893	aconitase 2, mitochondrial
1389966_at	---	---	AI176126	2183.2	1767.4	2059.1	1089.5	970.8	900.9	1425.2	1266.7	1623.5	3	3	3	0.49	0.000934	---	homologue to UP|Q99K31 (Q99K31) Col6a3 protein (Fragment), partial (77%)
1388792_at	---	Gadd45	AI599423	325.3	398.3	311.5	126.2	130.2	139.7	324.5	216	207.5	3	3	3	0.38	0.00106	Similar to GROWTH ARREST AND DNA-DAMAGE-INDUCIBLE PROTEIN GADD45 GAMMA	UP|G45G_RAT (Q9WTQ7) Growth arrest and DNA-damage-inducible protein GADD45 gamma, complete
1388994_at	---	---	AW917849	65.6	74.5	109.2	56.8	49.6	56.1	147.9	126	119.8	3	2	3	0.65	0.00109	---
1377457_a_at	---	---	AA850618	198.2	155.3	110.8	45.4	38	42.5	55.6	36.8	53.7	3	3	3	0.27	0.0011	Similar to gp250 precursor	homologue to GB|AAC16739.1|2654025|AF031816 gp250 precursor {Mus musculus;} , partial (9%)
1376799_a_at	---	---	AA925924	579.8	477.7	534.8	220.3	243.6	236.3	136.3	191.4	256.2	3	3	3	0.44	0.00118	Similar to cytokine receptor like molecule 3	UP|CRL1_MOUSE (Q9JM58) Cytokine receptor-like factor 1 precursor (Cytokine-like factor-1) (CLF-1) (Cytokine receptor-like molecule 3) (CRLM-3) (NR6), partial (97%)
1375760_at	---	---	AI070270	154	189.6	218.5	92.7	109.6	105.2	147.4	135.3	158.8	3	3	3	0.55	0.00121	---	homologue to UP|TATB_PSEAE (Q9HUB4) Sec-independent protein translocase protein tatB homolog, partial (10%)
1374560_at	---	---	AI137296	82.8	83.1	84.6	75.9	81.4	73.4	107.6	121.6	97.6	3	3	3	0.92	0.00136	Similar to RIKEN cDNA 3110038B19
1367918_at	Fez1	Fez1	NM_031066.1	67.4	78.7	66.8	58.9	55.3	47.6	83.4	84.7	81.1	3	3	3	0.76	0.00137	fasciculation and elongation protein zeta 1 (zygin I)
1393891_at	---	Col8A1	BE128699	688.8	534.6	539	372.3	341.2	325.2	552.9	499.7	483.1	3	3	3	0.59	0.00139	Similar to Collagen alpha 1(VIII) chain precursor	homologue to UP|Q921S8 (Q921S8) Col8a1 protein, partial (42%)
1387060_at	Copeb	Copeb	NM_031642.1	623.9	586	544.4	502.6	456.3	409.4	362.4	368.1	311.5	3	3	3	0.78	0.00139	core promoter element binding protein
1367771_at	Gilz	Gilz	NM_031345.1	592.6	745.1	753.3	458.2	424.8	417.1	707.7	711.4	845.9	3	3	3	0.62	0.00141	glucocorticoid-induced leucine zipper
1367849_at	Sdc1	Sdc1	NM_013026.1	332.1	311.2	388	205.1	224.6	232.9	181.2	217.3	222.2	3	3	3	0.64	0.00143	syndecan 1
1371209_at	RT1-CE5	RT1-CE5	AJ243338.1	44.6	50.4	26.1	9.6	1.6	13.4	0.4	0.5	0.7	3	1	0	0.2	0.00145	RT1 class I, CE5
1370267_at	Gsk3b	Gsk3beta	BF287444	104.9	86.7	87.1	74.7	59.3	67.7	150.1	138.7	121.6	3	3	3	0.72	0.00147	glycogen synthase kinase 3 beta	UP|KG3B_MOUSE (Q9WV60) Glycogen synthase kinase-3 beta (GSK-3 beta) , partial (50%)
1376165_at	---	---	BE098153	374.7	318	304.3	161.6	217.8	204.5	314.7	333.2	328.1	3	3	3	0.59	0.00148	---
1368237_at	Tnmd	Tnmd	NM_022290.1	299.2	204	296	108	132.1	121.6	99.7	112.7	71.6	3	3	3	0.45	0.00149	tenomodulin
1374207_at	Agpt2	Angpt2	BI275292	663.6	624.8	649.7	437	429.3	474.8	793.8	615.4	658.3	3	3	3	0.69	0.00158	Angiopoietin-2	homologue to UP|AGP2_MOUSE (O35608) Angiopoietin-2 precursor (ANG-2), partial (75%)
1376824_at	---	---	AI408131	41.4	49.7	51.6	33.8	34.9	31.5	33.2	44.7	41.1	2	1	3	0.7	0.00161	---
1373249_at	---	---	AA817861	132	130.3	129	102.3	101	107.4	126.2	147.4	126.4	3	3	3	0.79	0.00163	---
1386905_at	Prkar1a	Prkar1a	NM_013181.1	308.7	248.6	265.2	225.4	220.5	219.5	370.6	419.1	334	3	3	3	0.81	0.00164	protein kinase, cAMP dependent regulatory, type I, alpha
1373740_at	---	---	AA851385	219.6	196	231.6	117.5	108.6	115	164.9	191.1	255.3	3	3	3	0.53	0.00167	---
1372273_at	---	---	AA944212	1003	833.4	894	640.2	588.3	656.8	726.1	798	789.3	3	3	3	0.69	0.00175	Similar to glycophorin C isoform 2	UP|Q6XFR6 (Q6XFR6) Glycophorin C, complete
1373703_at	---	---	BE113247	92.8	100.1	108.3	49.6	63.7	70.3	64.6	72.6	69.3	3	1	1	0.61	0.00177	---	similar to UP|Q959G8 (Q959G8) ATPase 6 (Fragment), partial (10%)
1371015_at	Mx1	Mx1	X52711.1	65.2	95.3	121.2	27.4	18.5	14.3	42.7	30.5	55.8	3	3	3	0.21	0.00192	myxovirus (influenza virus) resistance 1
1371643_at	Ccnd1	Ccnd1	AW143798	991.2	864.7	703.4	459.7	490	348.5	760.5	810.7	823.8	3	3	3	0.51	0.00193	cyclin D1	UP|CGD1_RAT (P39948) G1/S-specific cyclin D1, complete
1372590_at	---	---	BM386449	619.6	794	614.3	346.9	356.7	312.6	419.8	499.4	589	3	3	3	0.5	0.00197	---
1389376_at	---	---	BE113330	303.4	247.1	284.5	144.5	146.6	149.4	126.1	169.2	192.4	3	3	3	0.53	0.00199	---	similar to UP|Q836V2 (Q836V2) S4 domain protein, partial (7%)
1377719_a_at	---	---	AA892765	353.1	422.8	329	205.6	239.5	238.5	182.4	217.8	240	3	3	3	0.62	0.002	---
1369947_at	Ctsk	Ctsk	NM_031560.1	455.4	538.1	434.5	344.5	302.9	273.2	599.3	519.2	481.5	3	3	3	0.64	0.00204	cathepsin K
1371150_at	Ccnd1	Ccnd1	X75207.1	146.5	118.5	105.4	78.1	71.5	61	117.6	133.8	136.7	3	3	3	0.57	0.00212	cyclin D1
1367563_at	Sparc	Sparc	D28875.1	2809	3355.5	3316.8	1751.6	1487.9	1303.8	3160.1	4107.3	3258.6	3	3	3	0.48	0.00213	secreted acidic cysteine rich glycoprotein
1388893_at	---	---	AI411616	274.4	283.4	284.8	215.9	179.3	197.1	276.8	254.1	238.9	3	3	3	0.7	0.00215	Similar to Da2-24	UP|Q7TP03 (Q7TP03) Da2-24, partial (92%)
1367786_at	Psmb8	Psmb8	NM_080767.1	241.9	347	339	232.7	262.2	188.2	490.9	493.6	465.2	3	3	3	0.74	0.00215	proteosome (prosome, macropain) subunit, beta type 8
1387454_at	Niban	Niban	NM_022242.2	34.7	34.9	33.5	31.6	26.2	25.7	44.4	63.8	49.4	3	3	3	0.81	0.00218	niban protein
1368544_a_at	Nol3	Nol3	NM_053516.1	90.4	104.6	94.9	64.6	57.7	64.2	80.1	90.5	110	3	3	3	0.64	0.00223	nucleolar protein 3 (apoptosis repressor with CARD domain)
1383564_at	---	---	BF411036	123.5	178.9	150.2	81.4	73.8	92.6	135.4	183.2	146.3	3	3	3	0.55	0.00224	Similar to interferon regulatory factor 7	similar to UP|IRF7_MOUSE (P70434) Interferon regulatory factor 7 (IRF-7), complete
1390107_at	---	---	BG670294	71.1	72	55.9	41.5	50.1	48.1	33.3	38.1	36.9	3	3	3	0.7	0.00229	---
1388604_at	---	---	BI276959	69.8	70.1	79.2	51.9	53.8	54.9	54.5	71.9	61.1	3	3	3	0.73	0.0023	---	homologue to UP|CAQ1_MOUSE (O09165) Calsequestrin, skeletal muscle isoform precursor (Calsequestrin 1), partial (35%)
1367926_at	Phb	Phb	NM_031851.1	100.2	101.6	128.9	89.6	100.8	86	132.4	129.5	142.3	3	3	3	0.84	0.00242	prohibitin
1388866_at	---	---	AA799392	859.2	872.8	975.2	575	566.1	615.6	902.2	734.6	889	3	3	3	0.65	0.00247	---	homologue to UP|Q7TQ12 (Q7TQ12) Aa1114, partial (9%)
1370816_at	Nr1d1	Nr1d1	M25804.1	279.2	392.6	420.9	63	78.5	69.7	110	264.8	305.1	3	3	3	0.19	0.00252	nuclear receptor subfamily 1, group D, member 1
1389385_at	---	---	BM390324	90.6	71.4	93.5	56.3	64.4	49.4	91.1	88.3	99.3	3	2	3	0.67	0.00253	Similar to B9	homologue to UP|Q9UPM9 (Q9UPM9) B9, complete
1370810_at	Ccnd2	Ccnd2	L09752.1	454.9	446.5	482.1	295.8	296.9	333.5	676.3	480.2	505.1	3	3	3	0.67	0.00254	Cyclin D2
1386912_at	Pcolce	Pcolce	NM_019237.1	492.5	677.1	371.6	162.2	189.6	120.9	309.8	379.4	497	3	3	3	0.31	0.00257	procollagen C-proteinase enhancer protein
1370864_at	COLIA1	Col1A1	Z78279.1	2437.8	3207	1940.7	850.8	760.3	439.1	1284.6	1571.4	1659.7	3	3	3	0.27	0.00264	Collagen, type 1, alpha 1
1375182_at	---	---	BE109671	173.9	176.2	191.9	141.6	150.5	170.3	195.8	223.1	227.8	3	3	3	0.85	0.00265	---	similar to UP|SC31_HUMAN (Q07837) Neutral and basic amino acid transport protein rBAT (B(0,+)-type amino acid transport protein) (NBAT) (D2H), partial (21%)
1374105_at	---	---	H31665	384	398.6	490.3	252.7	251.2	288.7	316.2	328.8	337.7	3	3	3	0.62	0.00268	---	hypoxia induced gene 1; Hig1-pending [Rattus norvegicus]
1388488_at	---	---	AA943742	552.3	543.9	592.7	475.1	520.2	471.5	670.5	625.9	692.2	3	3	3	0.87	0.00275	Similar to U6 snRNA-associated Sm-like protein LSm3 (MDS017)	GB|CAG33466.1|48146487|CR457185 LSM3 {Homo sapiens;} , complete
1371152_a_at	Oas1	Oas1	Z18877.1	93.6	96.6	139.9	62.5	49.9	54.2	67.9	66.8	54.7	3	3	3	0.5	0.00276	2',5'-oligoadenylate synthetase 1, 40/46kDa
1373603_at	---	---	BG673166	85.7	87	83.5	68.4	72.9	66.6	70.7	82.5	81.9	3	3	3	0.81	0.00279	Similar to RIKEN cDNA 0610007P22	homologue to UP|Q80TT2 (Q80TT2) MKIAA0734 protein (Fragment), partial (36%)
1370178_at	Cacnb2	Cacnb2	BG373973	247.2	252.8	247.3	205.8	205.4	228.6	259.9	281.1	253.1	3	3	3	0.86	0.00292	calcium channel, voltage-dependent, beta 2 subunit	calcium channel, voltage-dependent, beta 2 subunit [Rattus norvegicus]
1387256_at	Adam1	Adam1	NM_020078.1	143.4	146.5	143.5	112.4	119.1	110	139	153.1	126.4	3	3	3	0.79	0.00293	a disintegrin and metalloproteinase domain 1 (fertilin alpha)
1388305_at	Araf1	Araf1	AI176666	85.9	75.7	93.4	74.3	74.3	71.8	63	56.7	55	3	3	3	0.86	0.00304	V-raf murine sarcoma 3611 viral oncogene homolog 1	UP|ARAF_RAT (P14056) A-Raf proto-oncogene serine/threonine-protein kinase , partial (31%)
1388674_at	---	---	AI010427	368.1	561.6	465.3	297.7	348.2	303.5	149.2	208.3	228.3	3	3	3	0.68	0.00305	---	similar to UP|Q7M5K8 (Q7M5K8) E3 CR1-gamma1, partial (6%)
1389969_at	TOM40	TOM40	AA944181	139.3	160.5	137	115	114.7	103.6	133.7	156.6	159.7	3	3	3	0.76	0.00307	TOM40 protein	UP|Q75Q40 (Q75Q40) TOM40, complete
1388939_at	---	Col15A1	AA800298	513.7	725	527.7	344.2	309.6	245.8	581	604.1	510.7	3	3	3	0.51	0.0031	---	PDB|1DY2_A.0|13096462|1DY2_A Chain A, Murine Collagen Alpha1(Xv), Endostatin Domain. {Mus musculus;} , partial (63%)
1387423_at	Lhcgr	Lhcgr	NM_012978.1	30.6	33.4	43.2	17.3	25	22.6	40.8	32.9	34.5	3	0	2	0.61	0.00316	Luteinizing hormone/choriogonadotropin receptor
1370561_at	LOC171553	LOC171553	AF248543.1	130.1	102.4	106.4	75.1	88.5	75.7	161.8	165	124.2	3	3	3	0.71	0.00322	iGb3 synthase
1375955_at	Znf313	Znf313	BI289415	359.9	399	416.1	298.1	295.7	309.8	338.1	319.9	358.5	3	3	3	0.77	0.00328	zinc finger protein 313	UP|Z313_RAT (Q6J2U6) Zinc finger protein 313, complete
1391428_at	---	---	AI639162	281.2	204	260.8	143.4	152	164	159.2	142	130.5	3	3	3	0.62	0.00338	---	similar to UP|Q7VHP3 (Q7VHP3) Carbonic anhydrase, partial (5%)
1375677_at	---	---	BI275222	277.9	267.5	324.6	216.8	212	223.1	267.3	297.8	312.2	3	3	3	0.75	0.0034	---	homologue to UP|Q80TA8 (Q80TA8) MKIAA1663 protein (Fragment), partial (65%)
1368534_at	Adra1d	Adra1d	NM_024483.1	38.6	56	66.5	44.1	36.2	34.6	18.2	26.3	26.1	3	3	2	0.71	0.00348	adrenergic receptor, alpha 1d
1368332_at	Gbp2	Gbp2	NM_133624.1	168.5	187.4	187.5	89.6	82	97.7	143.2	95.4	93.7	3	3	3	0.5	0.00351	guanylate binding protein 2, interferon-inducible
1368293_at	Cpz	Cpz	NM_031766.1	95.2	151.6	87.2	40.2	25.6	25.6	51.9	51.5	85.9	3	1	3	0.27	0.00362	carboxypeptidase Z
1373551_at	---	---	AA817753	144.1	166.4	173.1	129.3	126.3	108.6	141.3	146.9	138.3	3	3	3	0.75	0.00364	---
1373102_at	---	---	BI282750	1305.7	1536.6	1399.1	876.7	700	877.2	1036.3	1275	1255.3	3	3	3	0.58	0.00366	---
1370062_at	Hig1	Hig1	NM_080902.1	1388.8	1199.3	1547.5	793.5	837.7	806.8	895	977.8	965.5	3	3	3	0.59	0.00368	hypoxia induced gene 1
1389667_at	---	---	AA944552	183.9	164	171.2	118.8	113.4	119	102	141.4	117	3	3	3	0.68	0.00372	---	homologue to UP|Q7PZL4 (Q7PZL4) AgCP9320 (Fragment), partial (5%)
1373685_at	---	---	BI291430	46.7	58.2	57.3	31.9	28.7	31.3	58.3	41.6	63.5	3	1	3	0.57	0.00374	Similar to Lrp2bp-pending protein	similar to UP|Q7Z713 (Q7Z713) Low density lipoprotein receptor-related protein 2-binding protein, partial (81%)
1371700_at	---	---	AI177059	236.8	237	174.3	56.4	56.8	22.9	110	246.3	209.6	3	2	3	0.21	0.00377	Similar to RIKEN cDNA 1110007F23	homologue to UP|Q9D1H9 (Q9D1H9) Mus musculus 18-day embryo whole body cDNA, RIKEN full-length enriched library, clone:1110007F23 product:MICROFIBRIL-ASSOCIATED GLYCOPROTEIN 4 homolog (Microfibrillar-associated protein 4), complete
1376062_at	Sdc1	Sdc1	BG375315	108.8	114.1	89.3	56.6	61.5	74.5	41.1	62.3	50.1	3	3	3	0.62	0.00402	syndecan 1
1371560_at	Irf3	Irf3	AA893384	392.4	339	400.4	271.7	236.9	266	254.5	260	307.1	3	3	3	0.68	0.00404	Interferon regulatory factor 3	homologue to UP|IRF3_MOUSE (P70671) Interferon regulatory factor 3 (IRF-3), partial (49%)
1389698_at	---	---	AI010312	234	230.7	231.3	175.6	199.5	161.6	252.5	353.8	289.9	3	3	3	0.77	0.00408	---
1372728_at	---	Sort1	BE103745	1405.6	1230.5	1302.8	1072.3	983.5	1122.4	1055.4	948	1042.2	3	3	3	0.81	0.00408	---
1368025_at	Ddit4	Rtp801	NM_080906.1	392.6	278.8	377.3	151.1	122.9	121.4	214.7	127.3	208.9	3	3	3	0.38	0.00414	DNA-damage-inducible transcript 4
1372604_at	---	---	BI289459	146.7	175.9	164.8	148.7	133.8	116.4	111.7	114	111.7	3	3	3	0.82	0.00415	Hypothetical LOC300061	weakly similar to GB|AAG50349.1|12408270|AY014907 apolipoprotein L-III splice variant beta/b {Homo sapiens;} , partial (24%)
1387874_at	Dbp	Dbp	AI230048	135.8	297.7	352.3	34.2	34.9	38.4	104.9	283.3	430.7	3	3	3	0.14	0.00422	D site albumin promoter binding protein	UP|DBP_RAT (P16443) D-site-binding protein (Albumin D box-binding protein) (D site albumin promoter binding protein 1), complete
1386930_at	Psmd4	Psmd4	NM_031331.1	443.7	415.1	466.5	377.8	371.3	377.8	445.5	463.6	450.1	3	3	3	0.85	0.00427	proteasome (prosome, macropain) 26S subunit, non-ATPase, 4
1370870_at	Me1	Me1	M30596.1	726.6	700.6	737.1	509.1	445.7	575.3	644	611.7	666.8	3	3	3	0.71	0.00435	malic enzyme 1
1368171_at	Lox	Lox	NM_017061.1	862.9	731	881	591.9	504.7	610.4	567.2	454.5	464.2	3	3	3	0.69	0.00447	lysyl oxidase
1373401_at	---	---	AI176034	208.9	110.4	126.2	55.3	80	56.2	48.9	46.7	29	3	3	1	0.43	0.00448	---	tenascin
1387247_at	Pcsk1	Pcsk1	M83745.1	116.4	56.7	68.1	28.9	39.6	30.4	27.1	15.9	19.7	3	3	3	0.41	0.00449	proprotein convertase subtilisin/kexin type 1
1387128_at	Adcy3	Adcy3	NM_130779.1	747.9	615.9	542.7	417	432.6	427.6	407.7	441.4	482.8	3	3	3	0.67	0.00461	adenylate cyclase 3
1374875_at	---	---	AW915273	16.7	13.2	23.7	13	10	9.5	19.8	24.4	27.1	1	1	3	0.61	0.00462	---
1377995_at	---	---	AA799854	368.3	439.9	400.1	275.9	305.6	275.7	272.7	327.8	317.7	3	3	3	0.71	0.00472	---	similar to GB|AAH46457.1|28204924|BC046457 AI429612 protein {Mus musculus;} , partial (14%)
1373148_at	---	---	BM384570	523.2	529.2	523.8	237.3	224.9	256.4	294.2	534.9	478.7	3	3	3	0.46	0.00493	---
1377305_at	---	---	BE097699	184.9	139.1	154.9	56.2	59.8	58.9	42.4	55.1	99.9	3	3	3	0.37	0.00506	---
1370541_at	---	---	U20796.1	178.5	170.5	205	89	101.9	122.1	187.6	138.1	190	3	3	3	0.56	0.00528	---
1375912_a_at	---	---	BI285430	827.9	817.8	770.1	640.9	566.7	627.5	690.2	721.5	628	3	3	3	0.76	0.0054	---
1388496_at	---	---	AI103600	322.1	238.6	254	183.7	202.9	159.7	107.4	111.6	163.9	3	3	3	0.67	0.00542	---	UP|FLNC_MOUSE (Q8VHX6) Filamin C (Gamma-filamin) (Filamin 2) (FLN-C) (Actin-binding like protein) (ABP-L) (ABP-280-like protein) (Fragment), partial (49%)
1368012_at	Tep1	Tep1	NM_022591.1	244.7	266.6	267.4	237.8	215.7	207.7	216.6	207.3	217.3	3	3	3	0.85	0.0056	telomerase associated protein 1
1372619_at	---	---	AI172185	45.1	43.8	44.7	31.1	39.4	31.5	42.2	39.1	42.7	3	3	3	0.76	0.00578	Similar to Aa2-277	UP|Q7TP77 (Q7TP77) Aa2-277, complete
1372325_at	---	---	BI303596	119.1	147.8	110.2	79.5	80.5	90.2	138.1	131.2	190.7	3	3	3	0.66	0.0059	Similar to elastin microfibril interface located protein 1	homologue to UP|EMI1_MOUSE (Q99K41) EMILIN 1 precursor (Elastin microfibril interface-located protein 1) (Elastin microfibril interfacer 1), partial (48%)
1389218_at	---	---	AI169490	200.7	215.6	243.7	171.4	178.7	180.4	210.7	196.9	206.3	3	3	3	0.8	0.00597	---
1372646_at	---	---	BF418649	119.6	163.4	160.4	110.3	105.6	78.1	153.3	202.6	222	3	3	3	0.66	0.00599	Similar to RIKEN cDNA 1500015O10	similar to UP|Q9H1Z8 (Q9H1Z8) Esophageal cancer related gene 4 protein (ECRG4 protein), partial (98%)
1370959_at	Col3a1	Col3A1	BI275716	4174.3	4367	3984.8	2840.9	2523.6	2104.8	5804.6	4233.6	4157.3	3	3	3	0.6	0.00599	collagen, type III, alpha 1	homologue to UP|CA13_MOUSE (P08121) Collagen alpha 1(III) chain precursor, complete
1376883_at	---	---	BI284887	78.1	84.3	77.2	55	59.2	70.8	123.7	104.3	88.8	3	3	3	0.77	0.00603	---	similar to UP|Q6PDW1 (Q6PDW1) Rps12 protein, partial (39%)
1367683_at	Kpna2	Kpna2	NM_053483.1	103.7	98.6	115	80.2	97.5	62.1	131.4	138.3	127.6	3	3	3	0.76	0.00603	karyopherin (importin) alpha 2
1368920_at	Slit3	Slit3	NM_031321.1	1356.2	1307.4	1400.1	885.9	717.4	587.6	755.7	751	962.5	3	3	3	0.54	0.00613	slit homolog 3 (Drosophila)
1376845_at	isg12(b)	isg12(b)	AA819034	389	678.6	375.3	133	225.9	130.3	302.8	350.5	319.2	3	3	3	0.34	0.00614	Putative ISG12(b) protein	similar to GB|AAM10443.1|20147034|AY090098 interferon stimulated gene 12 {Mus musculus;} , partial (91%)
1369008_a_at	Olfm1	Olfm1	NM_053573.1	455.3	412.1	499.9	322.1	342.4	340.5	371.4	396.3	403.4	3	3	3	0.74	0.00616	olfactomedin 1
1375037_at	---	---	AI176244	385.4	371.1	373	338.4	271.6	302.2	250.3	288.6	284.8	3	3	3	0.81	0.00617	---	similar to UP|Q41192 (Q41192) NaPRP3, partial (9%)
1367715_at	Tnfrsf1a	Tnfrsf1a	NM_013091.1	669.5	715.9	830.5	515.9	550.7	468.7	408.9	434.1	513.6	3	3	3	0.69	0.00621	tumor necrosis factor receptor superfamily, member 1a
1369957_at	Rgs5	Rgs5	NM_019341.1	711.4	509.2	781.8	345.9	386.9	385.8	390.4	324.5	298.6	3	3	3	0.56	0.00623	regulator of G-protein signaling 5
1373667_at	---	---	BF400674	117.7	108	127.8	105.2	101.5	83.2	66.1	72.8	86.2	3	3	3	0.82	0.00625	---	GB|AAB26845.1|300516|S61960 cysteine conjugate beta-lyase {Rattus sp.;} , partial (17%)
1372614_at	---	---	BF390044	83.8	93.3	113.2	65.5	81	58.4	104	100.1	94	3	3	3	0.71	0.00632	Similar to mKIAA1797 protein	homologue to UP|Q6PGE3 (Q6PGE3) BC057079 protein (Fragment), partial (7%)
1390171_at	---	---	AA924717	232.3	197.4	235.8	192.7	186.6	195.8	236.3	265.8	252.6	3	3	3	0.86	0.00633	---	GB|AAH08163.1|14198207|BC008163 cDNA sequence BC008163 {Mus musculus;} , partial (28%)
1398345_at	---	---	BM389225	355.4	369	323.6	251.6	283.8	273.8	353.6	468.2	519.3	3	3	3	0.77	0.00645	---
1369965_at	Mlh1	Mlh1	NM_031053.1	65.1	78.9	75.4	71.5	67.8	69.8	79	86	80.1	3	3	2	0.95	0.0065	mismatch repair protein
1367892_at	Pdk2	Pdk2	NM_030872.1	118.9	103.7	112.3	85.9	99.1	87.9	63.4	83.7	79.9	2	3	3	0.81	0.00651	pyruvate dehydrogenase kinase, isoenzyme 2
1370506_at	---	---	U46149.1	83.8	95.8	92.5	72.7	65	69.9	80	104.1	108.9	3	3	3	0.76	0.00658	---
1373185_at	---	---	BE329347	234.8	279.6	268	226.2	198.4	211.4	300.9	257.9	290.4	3	3	3	0.81	0.00669	Similar to signal sequence receptor, beta	homologue to UP|Q9CPW5 (Q9CPW5) Mus musculus ES cells cDNA, RIKEN full-length enriched library, clone:2410021K18 product:TRANSLOCON-ASSOCIATED PROTEIN, BETA SUBUNIT (TRAP-BETA) (SIGNAL SEQUENCE RECEPTOR BETA SUBUNIT) (SSR-BETA) homolog (Mus musculus adult male cerebellu, complete
1390392_at	---	---	BI301527	161.5	150.7	144.3	130.7	131.6	135.3	124.9	117.1	113.2	3	3	3	0.87	0.00674	Similar to RIKEN cDNA 2500001K11	homologue to UP|F11B_MOUSE (Q8R3R5) Protein FAM11B, partial (12%)
1374942_at	---	---	BI285086	424.5	412.3	339.5	150.2	136	160.1	147.2	317.2	256.5	3	3	3	0.38	0.0069	Similar to carboxypeptidase X 2 (M14 family); carboxypeptidase X2; metallocarboxypeptidase 2	homologue to GB|AAC04670.1|2921092|AF017639 carboxypeptidase X2 {Mus musculus;} , partial (28%)
1375905_at	---	Ttyh1	AI412746	48.1	25.7	32.3	20.8	14.4	18.2	10.4	15.2	11.6	3	3	1	0.5	0.00706	Similar to leukocyte receptor cluster (LRC) member 8	homologue to UP|Q8BRL4 (Q8BRL4) Mus musculus 10 days neonate cortex cDNA, RIKEN full-length enriched library, clone:A830077J17 product:tweety homolog 1 (Drosophila), full insert sequence, complete
1388509_at	---	---	BI274303	203.1	193.7	204.3	160.8	159.4	180.4	178.2	180.1	192.1	3	3	3	0.83	0.00723	---	UP|CLC7_MOUSE (O70496) Chloride channel protein 7 (ClC-7), partial (5%)
1387291_at	PAIHC3	PAIHC3	NM_017351.1	171.9	184.6	130.8	77	90.6	100.2	138.8	143	112.6	3	3	3	0.55	0.0074	pre-alpha-inhibitor, heavy chain 3
1374171_at	---	---	AI170507	757.5	649.1	677.6	529.3	446.7	539.5	578.6	515.3	517.4	3	3	3	0.73	0.00741	---
1387770_at	isg12(a)	isg12(a)	NM_130743.1	1403.2	1861.7	1871.7	779.7	1029.5	713.4	1541.6	1714.8	1506.7	3	3	3	0.49	0.00742	putative ISG12(a) protein
1371347_at	---	---	BI279371	351.3	339.3	338	297.9	242.4	280.6	274.1	241.7	255.2	3	3	3	0.8	0.00744	---	UP|CU14_MOUSE (Q9D1X9) Membrane protein C21orf4 homolog, complete
1371911_at	---	---	BM390023	719.2	769.3	726	544.5	658.3	602.3	793.6	831.9	811.4	3	3	3	0.82	0.00746	---
1399157_at	---	---	AA849312	372.9	272.4	286	217.1	240.2	217	164	156.5	210.5	3	3	3	0.72	0.00755	---	homologue to UP|Q9Z243 (Q9Z243) NNX3, partial (25%)
1367857_at	Fads1	Fads1	NM_053445.1	587.2	558.5	549.6	425	423.5	435.5	384.1	430.4	502	3	3	3	0.76	0.00766	fatty acid desaturase 1
1376410_at	---	---	BI291814	685.2	725	695.8	546.1	546.1	582.7	611.9	635.6	726.9	3	3	3	0.8	0.00767	---
1389151_at	---	---	AI103440	54.4	55.4	66.5	50.7	40.7	43.2	29.1	33.8	42.7	3	2	2	0.76	0.00785	---
1388212_a_at	RT1.S3	RT1.S3	AJ243974.1	390.7	480.6	454.5	256.5	310.1	282.1	393.7	327.6	317.3	3	3	3	0.64	0.00793	MHC class Ib RT1.S3
1388521_at	---	---	BG380693	164.4	181.3	189.5	150.3	156.6	133.1	156.9	155	152.8	3	3	3	0.82	0.00799	Similar to pyrroline-5-carboxylate synthetase	UP|Q8BGM2 (Q8BGM2) Pyrroline-5-carboxylate synthetase, partial (33%)
1374089_at	---	---	BI289692	21.4	36.2	19.9	12.8	15.1	14.7	7	11.7	11.4	3	0	0	0.55	0.00801	---
1398286_at	Csad	Csad	M64755.1	136.8	131.7	148.8	115.3	105.1	106.6	73	105.1	98.1	3	3	3	0.78	0.00814	cysteine-sulfinate decarboxylase
1372087_at	harpb64	harpb64	BG666916	356.6	348.5	315.4	263.6	255.1	198.2	311.4	355.3	341	3	3	3	0.7	0.00815	Hypertrophic agonist responsive protein	hypertrophic agonist responsive protein [Rattus norvegicus]
1370531_a_at	Pld1	Pld1	U69550.1	44.9	37.7	50.2	21.8	33	31.8	27.1	24.9	26.8	3	3	3	0.65	0.00817	phospholipase D1
1373531_at	---	---	AI600198	109	137.2	131.9	115.5	102.6	98.8	82.6	93.3	98.9	3	3	3	0.84	0.00835	Similar to cleavage and polyadenylation specificity factor 1	UP|CPSA_MOUSE (Q9EPU4) Cleavage and polyadenylation specificity factor, 160 kDa subunit (CPSF 160 kDa subunit), partial (31%)
1386907_at	---	---	NM_012949.1	61.5	67.9	74.2	60.5	55.8	55.1	80.9	66.9	80.7	3	3	3	0.84	0.00838	---
1388544_at	Bpgm	Bpgm	BI294941	532.9	572.9	709.3	453.6	461	504	389.5	347.7	405.3	3	3	3	0.78	0.00839	2,3-bisphosphoglycerate mutase	UP|Q7TP58 (Q7TP58) Ab2-098, partial (74%)
1376151_a_at	---	---	AI407953	420.8	468.6	425.2	299.3	220.4	320.9	304.3	275.5	255.3	3	3	3	0.64	0.00855	---	similar to UP|Q6KB31 (Q6KB31) 3 protein, partial (11%)
1367745_at	Dgkz	Dgkz	NM_031143.1	58.2	51.5	54.3	42.1	45.6	42.7	45.1	49.7	53.7	3	3	3	0.8	0.00859	diacylglycerol kinase zeta
1369202_at	Mx2	Mx2	NM_017028.1	58.2	50.5	69.8	18.8	11.7	30	40.7	40.3	33.8	3	2	3	0.34	0.00866	myxovirus (influenza virus) resistance 2
1373914_at	---	---	BM389075	119	207.2	126.2	76.6	75.1	69.9	100.1	129.7	141	3	3	3	0.49	0.00879	---	UP|SCGF_RAT (O88201) Stem cell growth factor precursor (Lymphocyte secreted C-type lectin), complete
1386965_at	Lpl	Lpl	NM_012598.1	723	600.7	548.7	485.1	360.9	444.4	657.7	718.8	616.3	3	3	3	0.69	0.00881	lipoprotein lipase
1371790_at	---	---	BI277658	218.6	201.2	221.4	165.2	175.4	157.2	189.4	198.9	237.3	3	3	3	0.78	0.00882	Similar to mitochondrial ribosomal protein L45	homologue to GB|AAH20130.1|18043288|BC020130 mitochondrial ribosomal protein L45 {Mus musculus;} , partial (27%)
1390364_at	---	---	AI044316	46.6	45.3	67.3	39.3	33.7	38.8	65.1	65	51.8	3	3	3	0.7	0.00896	---
1388217_a_at	Rcn	Rcn	AJ001929.1	985.9	1079	974.2	765.9	763.9	811.4	1421.5	1063.3	1063.2	3	3	3	0.77	0.00906	reticulocalbin
1371947_at	Ndn	Ndn	BG671865	63.6	79	67.5	50.6	48.3	46.2	90.9	67.9	64.9	3	3	3	0.69	0.00918	Necdin	homologue to GB|BAA11183.1|1040691|MUSNCP necdin {Mus musculus;} , complete
1376059_at	---	---	AI716607	63	65.9	74	61.5	67.7	54.2	49.3	58.2	51	3	3	3	0.9	0.00919	Similar to hypothetical protein MGC38689	UP|Q6Y7W6 (Q6Y7W6) Grb10 interacting GYF protein 2, partial (5%)
1374704_at	---	---	BM384752	201.7	181.8	168.4	150.4	143.8	146.1	210.6	192.8	180.1	3	3	3	0.8	0.00925	---
1370155_at	Col1a2	Col1A2	BM388837	5094.1	5025.2	4300.6	3204.5	2983.7	2143.7	4602.2	4530.9	4679.4	3	3	3	0.58	0.00927	procollagen, type I, alpha 2	UP|CA21_RAT (P02466) Collagen alpha 2(I) chain precursor, complete
1387276_at	Ania4	Ania4	NM_021584.1	333.3	369.4	272.7	234.9	241.1	180.4	329.8	345.2	333.3	3	3	3	0.67	0.00946	activity and neurotransmitter-induced early gene protein 4 (ania-4)
1387283_at	Mx2	Mx2	NM_134350.1	43.7	66.8	38.9	21.8	9.4	6.8	26.2	22.1	28.7	3	0	1	0.25	0.0096	myxovirus (influenza virus) resistance 2
1373101_at	---	---	AI236743	317.4	387.1	392.1	300.6	303.1	273.1	399.5	463.9	390.2	3	3	3	0.8	0.00971	Similar to DKFZP564I052 protein	homologue to UP|Q8BL63 (Q8BL63) Mus musculus adult male corpora quadrigemina cDNA, RIKEN full-length enriched library, clone:B230361B22 product:GPI TRANSAMIDASE homolog, partial (89%)
1374241_at	---	---	AI406271	214.2	226.9	225.6	173	144.4	172.4	182.4	227.6	232.4	3	3	3	0.73	0.00975	---
1375936_at	---	---	BI279663	12.7	10.4	10.9	6.6	6.4	10.5	16.9	24.3	15.1	2	1	3	0.69	0.00975	---
1388628_at	MGC94283	MGC94283	BI284430	178.8	258	235.4	163.8	153.9	142	196.6	238.7	224.7	3	3	3	0.68	0.00976	integral type I protein	homologue to UP|Q78IS1 (Q78IS1) Integral type I protein, complete
1388946_at	---	---	AI233763	153.6	159.5	155.8	113.2	81.9	120.1	100.7	85.5	98.8	3	3	2	0.67	0.00976	Similar to hypothetical p38 protein
1368268_at	Tdg	Tdg	NM_053729.1	111.9	155.6	130.6	100.2	100.6	103.5	139.8	132.4	126	3	3	3	0.76	0.00976	thymine-DNA glycosylase
1390391_at	---	---	BF283381	67.1	109.4	109.7	53.2	36	46.8	79.9	63.4	87.9	3	3	3	0.48	0.00983	---	homologue to UP|Q7XBM9 (Q7XBM9) EuFUL FRUITFULL-like MADS-box (Fragment), partial (5%)
1372439_at	---	Col4A1	AI176393	2058.2	2174.2	2326.2	1467.7	1405.2	1480.8	1649.1	1687.5	1991.2	3	3	3	0.66	0.00987	Similar to collagen alpha 1(IV) chain precursor - mouse	homologue to UP|CA14_MOUSE (P02463) Collagen alpha 1(IV) chain precursor, partial (54%)
1376374_at	---	---	AI406775	34.9	40.4	35.2	24.6	33.6	26.7	37.4	36.9	34.7	3	3	3	0.77	0.00989	---
1388357_at	---	---	BI282972	40.2	79.9	52.1	27.2	36.3	30.6	51.6	76	64.5	3	0	3	0.55	0.00991	---
1374616_at	---	Pdgrfl	BM384311	169.3	351	296.3	173.2	153.3	126.6	317.2	366.3	486.5	3	3	3	0.55	0.00995	Similar to platelet-derived growth factor receptor-like	homologue to UP|Q6PE55 (Q6PE55) Platelet-derived growth factor receptor-like, partial (40%)
1376118_at	---	---	BE109604	95.5	125.7	133.6	92.2	77.1	79.6	119.6	111.3	103.6	3	3	3	0.7	0.0101	---
1367886_at	Pcsk7	Pcsk7	NM_019246.1	95.2	87	112.6	78.3	77.9	91	102.7	124.6	126	3	3	3	0.84	0.0102	proprotein convertase subtilisin/kexin type 7
1375945_at	---	Tem7	BG375285	135	144.5	140.3	91.2	114	94.2	69	102.8	60.9	3	3	3	0.71	0.0102	Similar to tumor endothelial marker 7-related precursor	UP|Q91ZV6 (Q91ZV6) Tumor endothelial marker 7-related precursor, partial (10%)
1376056_at	---	---	BF291214	75	99.3	93.5	67.4	71.5	66.4	63.8	70.1	80.4	3	3	3	0.77	0.0104	Similar to Plec1 protein
1376099_at	---	Col5A1	AW254017	1156.2	1909.3	1404.1	672.2	791.5	596.2	1036.2	1317.4	1115.2	3	3	3	0.46	0.0104	---	collagen alpha 1 (V)
1392453_at	Clcn3	Clcn3e	AI763523	121	136.6	105.2	93.9	93.3	76	56.1	65.6	84.5	3	3	3	0.73	0.0106	Chloride channel 3	homologue to UP|Q86Z21 (Q86Z21) Clcn3e protein, partial (98%)
1374425_at	---	---	BG380534	54.7	71	61.5	46.5	41.8	46.2	77.5	58.4	62.6	3	3	3	0.72	0.0107	Similar to groucho protein GRG1-L; Grg1-L	GB|AAN77514.1|26245355|AY155195 groucho protein GRG1-L {Mus musculus;} , partial (45%)
1388723_at	LOC362704	LOC362704	AI171289	101.6	97.4	132.1	73.1	98.8	95.9	138.2	131.6	142.9	3	3	3	0.81	0.0108	brain and reproductive organ-expressed protein	UP|Q6P7Q1 (Q6P7Q1) Brain and reproductive organ-expressed protein, complete
1370361_at	Cgref1	Cgref1	U66470.1	51.1	69.1	93.4	25.6	48.4	23.4	61.5	62.3	62.9	3	0	1	0.46	0.0109	cell growth regulator with EF hand domain 1
1374107_at	Elac2	Elac2	AI229668	51.1	60.7	58.7	40.6	50.9	45.4	35.5	44.5	47.1	3	3	3	0.8	0.011	elaC homolog 2 (E. coli)	UP|RNZ2_RAT (Q8CGS5) Zinc phosphodiesterase ELAC protein 2 (Ribonuclease Z 2) (RNase Z 2) (tRNA 3 endonuclease 2) (ElaC homolog protein 2) , complete
1390448_at	---	---	AA800699	133.3	136.3	143.3	110.8	92.6	111.8	130	130	114.1	3	3	3	0.76	0.0111	Similar to 1110065L07Rik protein
1373984_at	---	---	AA850715	206.7	235.8	299.9	197.8	186.1	170.3	258.7	280.3	278.7	3	3	3	0.75	0.0111	---	weakly similar to UP|Q61402 (Q61402) Gcap1 protein (Fragment), partial (35%)
1388164_at	RT1.S3	RT1.S3	AF029241.1	283.2	396.3	364.1	173.1	231.8	203.5	264.9	203.4	221.6	3	3	3	0.58	0.0112	MHC class Ib RT1.S3
1388116_at	COLIA1	Col1A1	BI285575	718.9	976.7	1045.6	364.8	188.6	103.9	353.6	557.6	381.4	3	3	3	0.24	0.0113	Collagen, type 1, alpha 1	UP|Q63079 (Q63079) Collagen alpha1 (Fragment), complete
1386884_at	Prss11	Prss11	NM_031721.1	1767.3	1733.1	1716.3	1425.9	1301.5	1308.5	1640.4	1391	1531.2	3	3	3	0.77	0.0114	protease, serine, 11 (Igf binding)
1368144_at	Rgs2	Rgs2	AF321837.1	146.4	108.7	248.6	77.6	66.2	86.7	181.9	159.4	223.6	3	3	3	0.46	0.0118	regulator of G-protein signaling protein 2
1367816_at	GIIg15b	GIIg15b	NM_133621.1	170.5	170.5	146.2	135.9	130.3	142.2	160.4	174.7	182.1	3	3	3	0.84	0.0119	global ischemia induced protein GIIG15B
1370099_at	Fbxl2	Fbxl2	NM_022272.1	61.9	80.6	91.6	45.1	31.8	35.2	42.1	64.6	78.4	3	2	1	0.48	0.0119	F-box protein FBL2
1372820_at	---	---	BE109102	368.2	388	363.6	266.8	196.4	258.9	299.6	244	231.1	3	3	3	0.64	0.012	---	weakly similar to UP|Q6IR92 (Q6IR92) PREP protein (Fragment), partial (4%)
1389794_at	---	---	AI044984	126.3	140.4	110.8	81.9	97.9	80.5	125.7	114	101.9	3	3	3	0.69	0.0122	---	similar to UP|Q8CDY0 (Q8CDY0) Mus musculus 0 day neonate head cDNA, RIKEN full-length enriched library, clone:4833415O14 product:N-myc downstream regulated 3, full insert sequence, partial (13%)
1376221_at	---	---	BG373555	60	48.7	51.2	39.5	30.9	30.9	31.6	43.4	38	3	3	3	0.63	0.0123	---	homologue to UP|Q42461 (Q42461) High mobility group protein, partial (8%)
1371331_at	---	---	BG665037	2714.7	2526.9	2858.8	1853.3	1665	1881.9	2163	1779.2	2280.3	3	3	3	0.67	0.0123	---	similar to UP|NU4M_RAT (P05508) NADH-ubiquinone oxidoreductase chain 4 , partial (7%)
1371438_at	---	---	BE113144	125.8	105.5	121.5	94.4	94.9	95.3	96.7	111.4	106.1	3	3	3	0.81	0.0125	---	similar to UP|Q8BTF6 (Q8BTF6) Mus musculus 16 days embryo head cDNA, RIKEN full-length enriched library, clone:C130030K03 product:inferred: PROTEASOME SUBUNIT ALPHA TYPE 6 (PROTEASOME IOTA CHAIN) (MACROPAIN IOTA CHAIN) (MULTI, full insert sequence. (Fra , partial (18%)
1388374_at	---	---	AI412011	137.9	148	162.2	122.5	139.9	112.9	89	119.7	106.2	3	3	3	0.84	0.0125	---
1369743_a_at	P2rx4	P2rx4	U32497.1	152.9	127.5	140.6	123.5	92.8	93.5	140.6	159.1	185.2	3	3	3	0.74	0.0128	purinergic receptor P2X, ligand-gated ion channel, 4
1386936_at	---	---	NM_057187.1	38	30.8	27.3	18.2	13	18.7	21.3	27.3	26.4	3	2	2	0.52	0.0128	---
1375925_at	---	---	BE113449	52.4	62.6	67.1	50.7	38.7	46.4	56.2	57.8	65.1	3	1	3	0.75	0.013	---
1399007_at	---	---	BF557930	113.4	139.1	146.3	104.3	105.2	99.4	97.6	102.6	76.2	3	2	3	0.77	0.0131	Similar to component of oligomeric golgi complex 2	homologue to UP|COG2_MOUSE (Q921L5) Conserved oligomeric Golgi complex component 2 (Low density lipoprotein receptor defect C-complementing protein), partial (16%)
1373243_at	---	---	BG378288	479.9	487.6	410.3	321.5	351	333.9	350.9	358.1	438.4	3	3	3	0.73	0.0132	Similar to RIKEN cDNA 1110011E12	homologue to UP|PMVK_MOUSE (Q9D1G2) Phosphomevalonate kinase (PMKase) , complete
1373542_at	---	---	BM386306	165	190.8	186.1	140.2	161.5	142.9	155.3	175.6	181.3	3	3	3	0.82	0.0132	Similar to Sphingosine kinase 2 (SK 2) (SPK 2)	homologue to UP|SPH2_MOUSE (Q9JIA7) Sphingosine kinase 2 (SK 2) (SPK 2) , complete
1372561_at	---	---	AI234095	300.2	274	229.7	203.5	196.9	199.2	201.6	192.1	220.5	3	3	3	0.75	0.0132	Similar to hypothetical protein AL133206	similar to UP|Q91VZ6 (Q91VZ6) Stromal membrane-associated protein 1, partial (34%)
1374104_at	---	---	BI281680	1073.2	1042.7	1295.3	754.6	784	769.6	1003.4	921.3	985.2	3	3	3	0.68	0.0132	---	UP|CLD5_MOUSE (O54942) Claudin-5 (Brain endothelial cell clone 1 protein) (Lung-specific membrane protein), complete
1386916_at	Ratireb	Ratireb	NM_017321.1	163.3	141.5	161	125.8	132.1	123.6	133.8	149.2	157.4	3	3	3	0.82	0.0134	iron-responsive element-binding protein
1399004_at	---	---	BM986309	717.9	648.3	657.5	559.7	566.6	574.1	537.8	600.2	596.9	3	3	3	0.84	0.0135	---	UP|CT52_HUMAN (P60602) Protein C20orf52, complete
1387868_at	Lbp	Lbp	BF289368	72.4	104.3	86	53.8	67.1	57.1	79	138.6	126.6	3	3	3	0.68	0.0136	lipopolysaccharide binding protein	UP|LBP_RAT (Q63313) Lipopolysaccharide-binding protein precursor (LBP), complete
1389646_at	---	---	BE100584	124	111.2	109.9	89.8	103.5	85.5	93.3	92.8	89.8	3	3	3	0.81	0.0138	---	UP|Q6PD06 (Q6PD06) Cdc23 protein, partial (48%)
1373046_at	---	---	AW918273	41.6	52.9	57.8	27.2	42.4	33	31.7	41.4	34.1	3	3	2	0.67	0.0138	Similar to DAZ-associated protein 1	UP|DZP1_MOUSE (Q9JII5) DAZ-associated protein 1 (Deleted in azoospermia-associated protein 1), partial (62%)
1372930_at	---	---	AI411381	347.6	387.2	304.6	257.4	272.6	251.1	340.6	303.4	375.5	3	3	3	0.75	0.0139	Similar to putative nuclear protein	Rattus norvegicus cDNA, clone:aC10, differentially expressed in pylorus
1373156_at	---	---	AI385330	271.7	280.5	282.1	245.7	203	203.4	256.9	240.3	232	3	3	3	0.78	0.0139	Similar to armadillo repeat protein ALEX2	homologue to GB|AAH54839.1|32766564|BC054839 armadillo repeat containing, X-linked 2 {Mus musculus;} , partial (72%)
1372301_at	---	Aebp1	BI278482	3006.7	2700.2	2976.1	1778.8	1770.9	1569.4	1529.8	1769.1	2313	3	3	3	0.59	0.014	Similar to aortic carboxypeptidase-like protein ACLP	homologue to UP|O88442 (O88442) Aortic carboxypeptidase-like protein ACLP, partial (78%)
1374627_at	---	---	BF283727	155.3	237.8	155.1	68.7	94.5	54.5	116.7	102.2	191.9	3	3	3	0.4	0.0142	---
1377062_at	---	---	BE100468	74.6	66.2	68.6	56.1	64.4	55.2	44.4	56.5	54.7	3	3	2	0.84	0.0142	Similar to centrosomal Nek2-associated protein 1	homologue to UP|CEP2_MOUSE (Q60952) Centrosomal protein 2 (Intranuclear matrix protein) (Fragment), partial (37%)
1373363_at	Map1b	Map1b	BI281702	1474.7	1296.7	1351.6	1021.1	1071.1	990.5	1136.7	1015.5	1238.4	3	3	3	0.75	0.0143	Microtubule-associated protein 1b	homologue to UP|Q61204 (Q61204) EGF repeat transmembrane protein, partial (8%)
1368674_at	Pygl	Pygl	NM_022268.1	49.4	59.4	66.9	50	39.6	50	39.7	39.3	43	3	3	3	0.79	0.0144	liver glycogen phosphorylase
1373491_at	---	---	BI276464	173.6	227.8	210.9	174.5	166.6	155.7	133.2	143	165.7	3	3	3	0.81	0.0145	---	homologue to UP|GLCM_MOUSE (P17439) Glucosylceramidase precursor (Beta-glucocerebrosidase) (Acid beta-glucosidase) (D-glucosyl-N-acylsphingosine glucohydrolase) , complete
1389746_at	---	---	BM386322	74.7	82.6	84.1	57.3	62.2	45	56.6	73.6	81	3	3	3	0.68	0.0146	---	homologue to UP|O88325 (O88325) Alpha-N-acetylglucosaminidase (Sanfilippo disease IIIB), partial (66%)
1367802_at	Sgk	Sgk	NM_019232.1	108.2	136.5	163.6	98.2	91.5	103.2	156.9	163.9	126.3	3	3	3	0.72	0.0146	serum/glucocorticoid regulated kinase
1389138_at	---	---	AA945574	287.2	306.4	245.5	220.5	220.3	234.7	281.2	266.4	271.7	3	3	3	0.81	0.0146	---
1376909_at	---	---	AI412866	30.8	43.1	49.9	28.5	38.9	24.6	47.6	47.8	59.7	3	3	2	0.74	0.0146	Similar to RRP22	UP|Q8K5A4 (Q8K5A4) RRP22 (Mus musculus 10 days neonate cortex cDNA, RIKEN full-length enriched library, clone:A830080H15 product:RAS-LIKE PROTEIN RRP22 (RAS-RELATED PROTEIN ON CHROMOSOME 22) homolog), partial (64%)
1368835_at	Stat1	Stat1	AW434718	551.1	673.7	667.5	438.8	449.4	493.8	570.5	632.7	569.2	3	3	3	0.73	0.0147	signal transducer and activator of transcription 1	UP|Q7TP57 (Q7TP57) Ab2-131, partial (13%)
1373716_at	---	---	BM390404	94.9	80.4	97.9	70.1	69.1	67.6	70.2	64	80.8	3	3	3	0.76	0.0147	Similar to cDNA sequence BC032200	homologue to UP|Q8K287 (Q8K287) CDNA sequence BC032200, partial (31%)
1388494_at	---	Col4A2	BI281705	1056.5	1095.4	1009.2	506.3	573.3	502	789.9	1725.7	1817.4	3	3	3	0.5	0.0148	---	homologue to GB|CAA28308.1|1022323|MMC4A2NC collagen alpha-2(IV) chain {Mus musculus;} , partial (85%)
1377522_a_at	---	---	BI294610	118.7	111.1	115	81.7	103.5	79.3	105.6	116.7	136.7	3	3	3	0.77	0.0152	---	weakly similar to UP|Q6PCR6 (Q6PCR6) Zfr protein, partial (11%)
1389571_at	---	---	BG666368	112.3	167.5	171.3	71.6	73.8	99.5	97.3	85.5	119.3	3	3	3	0.54	0.0152	---	weakly similar to UP|STA2_HUMAN (P52630) Signal transducer and activator of transcription 2 (p113), partial (12%)
1370927_at	Col12a1	Col12A1	BE108345	124.5	131.8	147.5	106.1	62.6	92.9	154.2	143.5	138.8	3	3	3	0.65	0.0153	Procollagen, type XII, alpha 1	UP|CA1C_RAT (P70560) Collagen alpha 1(XII) chain (Fragment), complete
1389991_at	---	---	BI278555	25.4	34.3	42.5	16.2	26.7	21.4	29.8	35	27.9	3	2	2	0.63	0.0155	Similar to structural protein FBF1	homologue to UP|Q99MZ9 (Q99MZ9) Structural protein FBF1, partial (16%)
1372127_at	---	---	BI275824	376.1	410.5	379.4	308.2	322.9	342	386.8	355.5	428.8	3	3	3	0.83	0.0156	Similar to ubiquitin-associated protein 2	homologue to UP|Q812D6 (Q812D6) Lingerer protein-1, partial (59%)
1390506_at	---	---	BF396678	151.9	172.4	152.3	117.8	96.5	132.1	174.8	146.4	184.6	3	3	3	0.73	0.0158	---	homologue to GB|AAF98352.1|9789555|AF283812 vitamin D receptor-interacting protein complex component DRIP205 {Homo sapiens;} , partial (21%)
1376424_at	---	---	BF412664	242.1	332.4	272.6	153.8	152.7	177.2	194.2	308.2	330.3	3	3	3	0.57	0.0158	---
1388459_at	Col18a1	Col18A1	AI101782	1041.6	1115.7	1486.9	790.9	717.9	609.9	1062.9	1343.6	1445	3	3	3	0.58	0.0158	collagen, type XVIII, alpha 1	homologue to UP|Q61434 (Q61434) Collagen (Fragment), partial (65%)
1388902_at	---	Loxl	AI599031	676.1	589.2	575.9	435.2	478.1	408.5	443	544.3	487.8	3	3	3	0.72	0.0159	Similar to Loxl protein	homologue to GB|AAH37999.1|23272963|BC037999 lysyl oxidase-like 1 {Mus musculus;} , partial (71%)
1368303_at	Per2	Per2	NM_031678.1	112.5	149.9	219	94.3	79.9	95	137	162.6	185.7	3	3	3	0.56	0.016	period homolog 2 (Drosophila)
1376984_at	---	---	AW915048	55	49.6	69.1	38.8	49.5	39.3	64.4	54.9	54.3	3	3	3	0.73	0.0161	---	UP|Q8K051 (Q8K051) Gene trap locus 6, partial (64%)
1373745_at	Gtf2h4	Gtf2h4	BE098273	63	56.4	77.6	53.9	57.7	55.1	47.6	41.1	50	3	3	3	0.85	0.0162	general transcription factor II H, polypeptide 4	UP|Q6MG20 (Q6MG20) General transcription factor II H, polypeptide 4, complete
1388398_at	---	---	BI282024	42	37.2	60.1	34.1	36.7	29.1	45.1	49	45.4	3	1	3	0.72	0.0163	---	homologue to UP|RS4X_CERAE (Q76N24) 40S ribosomal protein S4, X isoform, complete
1374115_at	---	---	BG380595	34.8	46.3	31.6	24.2	28.8	22.5	23.7	28.3	28	3	1	3	0.67	0.0166	---
1367562_at	Sparc	Sparc	NM_012656.1	871.2	1121.2	708.7	346.6	430.8	331.1	433.6	796.1	851.5	3	3	3	0.41	0.017	secreted acidic cysteine rich glycoprotein
1388538_at	---	---	AI179646	328.9	387.9	373	308.4	290.4	318.2	342.5	350.9	342.3	3	3	3	0.84	0.0173	---	GB|AAH17370.2|16924202|BC017370 RBX1 protein {Homo sapiens;} , complete
1374711_at	---	---	BF283512	223.4	269	282.9	199.6	206	182	266.3	222.7	255.8	3	3	3	0.76	0.0173	Similar to cleavage and polyadenylation specificity factor 3	UP|Q8CIM0 (Q8CIM0) Cleavage and polyadenylation specificity factor 3, complete
1375267_at	Ppic	Ppic	BI291292	276.5	303.4	277.1	188.6	201.7	124.5	341.2	289.8	239.6	3	3	3	0.6	0.0174	peptidylprolyl isomerase C	homologue to UP|PPIC_MOUSE (P30412) Peptidyl-prolyl cis-trans isomerase C (PPIase) (Rotamase) (Cyclophilin C) , complete
1372585_at	---	---	BM388445	121.9	144.4	144.1	99.1	122.4	75.8	136.2	162.2	152.7	3	3	3	0.72	0.0175	---
1388425_at	---	---	BG671569	153.6	207	162.1	128.9	133.3	143.7	164.9	169.9	174.7	3	3	3	0.78	0.0176	Similar to RIKEN cDNA D130038B21
1390341_at	---	---	BF396709	127.4	102.9	106.2	94.6	77	88	68.4	85.7	74.4	3	3	3	0.77	0.0176	---
1376653_at	Phtf1	Phtf1	BE106772	80.4	96.8	103.8	75.8	80.9	78.7	88.4	90.8	78.8	3	3	3	0.84	0.0177	Putative homeodomain transcription factor 1	homologue to GB|CAB62242.1|6523391|MMU242864 phtf protein {Mus musculus;} , partial (44%)
1388364_at	---	Ndufs3	BG381650	405.5	383.8	420	303.6	370.8	288.3	400.3	466.6	466.7	3	3	3	0.8	0.0178	Similar to NADH-ubiquinone oxidoreductase 30 kDa subunit, mitochondrial precursor (Complex I-30KD) (CI-30KD)	homologue to UP|Q8BTZ3 (Q8BTZ3) Mus musculus 2 days neonate thymus thymic cells cDNA, RIKEN full-length enriched library, clone:E430013F21 product:NADH dehydrogenase (ubiquinone) Fe-S protein 3 (30kD) (NADH-coenzyme Q reductase), full insert sequence, complete
1373271_at	---	---	AI104034	98	93.6	128.7	74.1	91.7	93.2	64.2	74.6	77.5	3	3	3	0.81	0.0178	Similar to CG10153-PA	GB|AAH49179.1|29165850|BC049179 trafficking protein particle complex 5 {Mus musculus;} , complete
1372790_at	---	---	BG671530	400.9	353.5	421.3	330.4	336.5	311.8	470.6	425.2	395.7	3	3	3	0.83	0.0179	---
1369879_a_at	Tegt	Tegt	NM_019381.1	450.5	448.4	499.7	402.5	361	405.1	456.1	536.1	488.8	3	3	3	0.84	0.018	testis enhanced gene transcript
1367978_at	Adcy2	Adcy2	NM_031007.1	33.7	46.1	39.6	37.4	34.4	30.2	41.5	45.5	50.8	3	2	3	0.85	0.0181	adenylyl cyclase 2
1389019_at	---	---	AI178561	204.9	253.3	220.5	158.2	154	129.9	144.3	140.8	203.7	3	3	3	0.65	0.0184	---
1388611_at	---	---	AW252817	144.2	164.9	98.6	72.5	63.5	44.2	68.8	109.3	73.3	3	3	3	0.44	0.0185	Similar to Transcription elongation factor A protein 3 (Transcription elongation factor S-II protein 3) (Transcription elongation factor TFIIS.h)	homologue to UP|TCE3_MOUSE (P23881) Transcription elongation factor A protein 3 (Transcription elongation factor S-II protein 3) (Transcription elongation factor TFIIS.h), partial (58%)
1372870_at	---	---	BM391302	289.6	350.5	267.3	178.7	225.1	111	310.6	309.8	339.7	3	3	3	0.57	0.0185	Similar to KDEL (Lys-Asp-Glu-Leu) endoplasmic reticulum protein retention receptor 3	homologue to UP|Q8R1L4 (Q8R1L4) KDEL (Lys-Asp-Glu-Leu) endoplasmic reticulum protein retention receptor 3, partial (29%)
1388717_at	---	---	BM384163	286.9	291	269.8	185.8	238.6	206.9	129.2	178.4	209.3	3	3	3	0.74	0.0188	---
1373135_at	---	---	AW531123	351	364.4	317	265.8	280.8	252.5	220	268.2	293.4	3	3	3	0.77	0.0189	---	similar to UP|Q7ZYJ9 (Q7ZYJ9) Mgc2744-prov protein, partial (41%)
1387348_at	Igfbp5	Igfbp5	BE113270	122.9	213.7	272.5	85.7	124	87.8	227.2	177.8	279.1	3	1	3	0.49	0.0191	insulin-like growth factor binding protein 5	UP|IBP5_RAT (P24594) Insulin-like growth factor binding protein 5 precursor (IGFBP-5) (IBP-5) (IGF-binding protein 5), complete
1389230_at	---	---	AA818910	438.5	422	454.4	290.1	217.2	274.2	378.6	240.6	314	3	3	3	0.59	0.0193	---	homologue to UP|Q80TE6 (Q80TE6) MKIAA1376 protein (Fragment), complete
1370209_at	Bteb1	Klf9	BE101336	1797.3	1521.9	1826.9	1166.6	1048.6	1295.5	1330.6	1210	1493	3	3	3	0.68	0.0194	basic transcription element binding protein 1	UP|BTE1_RAT (Q01713) Transcription factor BTEB1 (Basic transcription element binding protein 1) (BTE-binding protein 1) (GC box binding protein 1), complete
1368095_at	---	---	NM_013218.1	355.3	333.5	358.6	325.8	314	297	309	304.6	300.6	3	3	3	0.89	0.0194	---
1367648_at	---	Igfbp2	NM_013122.1	474.6	406.8	434.4	183.1	159.4	233.2	75.8	244.8	150.3	3	3	3	0.44	0.0196	---
1368509_at	Bbs2	Bbs2	NM_053618.1	76.1	65.3	65.1	58.3	54.1	55.1	54.8	57	52	3	3	3	0.81	0.0196	Bardet-Biedl syndrome 2 (human)
1379486_at	---	---	AA860029	20.6	30	22	18	15	11	8.7	12.9	15.3	3	1	0	0.61	0.0197	---
1368685_at	Cspg4	Cspg4	NM_031022.1	789.8	850.3	865.6	668.1	575.8	620.7	725.2	728	913.5	3	3	3	0.74	0.0199	membrane-spanning proteoglycan NG2
1369329_at	Notch3	Notch3	NM_020087.2	46.8	50.4	65.8	37.9	46.3	38	49.6	63.4	80.5	3	2	2	0.75	0.0199	Notch 3
