# Supplementary material for: Vascular microarray profiling in two models of hypertension identifies caveolin-1, Rgs2 and Rgs5 as antihypertensive targets
Source: BMC Genomics. 2007 Nov 7;8:404. doi: 10.1186/1471-2164-8-404 (PMC2219888; doi:10.1186/1471-2164-8-404)
Supplement: Additional file 12 — Genes with decreased expression in SHR vs WKY. Gene lists of statistical analysis of microarray data including gene names, gene descriptions, biological function, Affymetrix IDs, accession numbers, expression levels and p-values. [file 1471-2164-8-404-S12.xls]

## Sheet: Revised Table S12 Down in SHR v
Table S12. Genes with decreased expression in SHR vs WKY
Affy.ID	Gene.Symbol	Gene Symbol HG	Genbank.Accession.Nr	WKY1	WKY2	WKY3b	ACTH1	ACTH2	ACTH3	SHR1	SHR2	SHR3	Npres.WKY	Npres.ACTH	Npres.SHR	Av.FC.SHR.WKY	p.value	Gene.Title	TGI.Annotation
1398350_at	Basp1	Basp1	BG380454	837.5	628.4	738.3	433.1	405.7	445.8	65.2	66.6	62	3	3	3	0.09	1.03e-07	brain abundant, membrane attached signal protein 1	{clone E545, estrogen induced gene} [rats, Sprague-Dawley, hypothalamus, mRNA Partial, 186 nt]
1388071_x_at	RT1-Aw2	RT1-Aw2	M24024.1	1930.3	1760.3	1996	1351.3	1425.3	1373.3	312.9	321.1	336	3	3	3	0.17	2.54e-07	RT1 class Ib, locus Aw2
1368589_at	Ptprj	Ptprj	NM_017269.1	151.7	157.4	124.7	164.4	162.6	141.5	3.9	2.3	3.3	3	3	0	0.02	8.48e-07	protein tyrosine phosphatase, receptor type, J
1375601_at	---	---	BF410219	51.4	50.3	58	40.2	42.4	48.8	1.7	3.8	3.1	3	1	0	0.05	4.93e-06	---
1369310_at	Basp1	Basp1	NM_022300.1	203.8	193.9	111.3	48.1	40.9	43.9	3.8	6.5	3.9	3	3	0	0.03	7.97e-06	brain abundant, membrane attached signal protein 1
1399098_at	Glo1	Glo1	AI103970	537.3	514.8	530.1	602.3	548.2	570.3	340.3	364.1	377	3	3	3	0.68	1.05e-05	glyoxylase 1	UP|Q6P7Q4 (Q6P7Q4) Glyoxylase 1, complete
1388366_at	---	Mrpl4	BI275903	497.4	499.2	503.9	439.6	437.3	491.1	241.9	260.6	284	3	3	3	0.52	1.38e-05	Similar to mitochondrial ribosomal protein L4 isoform a	homologue to UP|Q8JZU9 (Q8JZU9) Mrpl4 protein (Fragment), partial (13%)
1373750_at	---	---	BF406832	756.7	856.8	773.9	471.3	451.2	412	283.6	343.4	301.9	3	3	3	0.39	2.47e-05	Similar to leprecan-like protein 2	homologue to UP|O88836 (O88836) B protein (Gene rich cluster, B gene), partial (21%)
1388698_at	Ecm1	Ecm1	AI407838	1510.7	1666.8	1395.7	940.8	971.5	932.9	619.4	685.9	741.2	3	3	3	0.45	2.79e-05	Extracellular matrix protein 1	p85
1394114_at	---	---	AA799434	141	132.4	119.7	105.8	117.4	123.2	28.6	19.5	30.9	3	3	3	0.2	5.78e-05	---
1372336_at	---	---	BE115454	1147.6	941.4	852.5	970.7	853	1006.4	459.7	407.1	495.8	3	3	3	0.46	7.72e-05	---
1371629_at	---	---	AI105444	301.5	319.1	292.4	337.9	323.2	367.4	203.4	229	207.6	3	3	3	0.7	9.53e-05	---
1372824_at	---	---	AI103367	341.2	276.1	259.9	281.9	303	270.9	99.5	126.7	125.2	3	3	3	0.4	0.000101	---
1372162_at	---	---	AI176565	366	298.2	339	330.2	331.5	309.5	186.2	195.7	185.9	3	3	3	0.57	0.000102	Similar to acetyl-CoA synthetase 2	UP|O48239 (O48239) Cytochrome b (Fragment), partial (7%)
1371735_at	---	---	AI105202	157.2	196.7	186.3	230.9	223.1	241.9	128.8	135.2	122.9	3	3	3	0.72	0.000111	---
1371960_at	---	---	AI230548	168.3	128.9	176.9	108	121.5	158	33.6	21.7	20.2	3	3	0	0.16	0.000126	---
1368430_at	Lgmn	Lgmn	AF154349.1	356	315.7	343.6	377.2	344.3	360.6	199.9	174.5	155.6	3	3	3	0.52	0.000133	legumain
1387134_at	Slfn3	Slfn3	NM_053687.1	190.2	267.4	163.1	63.9	55.2	51.1	112.3	111.9	116	3	0	3	0.55	0.000174	schlafen 3
1387854_at	Col1a2	Col1A2	BI282748	4511.2	3536.7	3448.2	1934.7	1849.6	1621.6	2823.5	2618.6	2877.7	3	3	3	0.72	0.000176	procollagen, type I, alpha 2	UP|CA21_RAT (P02466) Collagen alpha 2(I) chain precursor, complete
1387424_at	Cntn2	Cntn2	NM_012884.1	63.3	58.1	58.8	33.5	28.9	33.4	19.6	20.1	25.9	3	3	2	0.36	0.000177	contactin 2
1370806_at	---	---	AF465614.1	1209	1261.7	1313.9	1309.6	1438.1	1395.8	525.6	565.1	724	3	3	3	0.48	0.000183	---
1386901_at	---	---	NM_031561.1	334.9	584.9	220.4	786.3	753.5	814.1	79.3	67.3	45.1	3	3	3	0.17	0.000211	---
1389179_at	---	---	BF284899	236.2	268	360.5	315.6	349	300.5	53.9	92.6	88.1	3	3	3	0.27	0.000259	Similar to cell death activator CIDE-A	homologue to UP|CIDA_MOUSE (O70302) Cell death activator CIDE-A (Cell death-inducing DFFA-like effector A), complete
1383532_at	---	---	AA956411	233.4	247.6	361	236.9	210.9	287.4	66.3	53	80.1	3	3	3	0.24	0.000261	---
1367908_at	Gcsh	Gcsh	NM_133598.1	192.1	196.8	211.3	177.9	188.1	194.3	103.1	112.6	134	3	3	3	0.58	0.000292	glycine cleavage system protein H (aminomethyl carrier)
1379747_at	---	---	AA866443	647.3	284.6	299.5	332.5	251.4	446.6	50.1	35.9	44.1	3	3	3	0.11	0.000305	---	weakly similar to UP|Q7VKP7 (Q7VKP7) Molybdenum ABC transporter, ATP-binding protein, partial (5%)
1370224_at	Stat3	Stat3	BE113920	686.9	726	593.5	532.1	502	552.6	283.4	195.2	172.2	3	3	3	0.32	0.000333	signal transducer and activator of transcription 3	UP|STA3_RAT (P52631) Signal transducer and activator of transcription 3, partial (84%)
1388545_at	---	Smoc1	BG373119	141.6	146.3	135.1	127.1	107.4	141.1	42.4	51.4	64.6	3	3	2	0.37	0.000333	---
1374835_at	---	---	AA944485	170.6	198.4	189.6	134.4	137	129	117.9	104.5	125.5	3	3	3	0.62	0.000356	---	UP|Q8K225 (Q8K225) Kelch-like 12, partial (12%)
1390710_x_at	---	---	AA850618	144.4	129.2	153.9	66.3	67.9	66	101	74.7	91.3	3	3	3	0.62	0.000373	Similar to gp250 precursor	homologue to GB|AAC16739.1|2654025|AF031816 gp250 precursor {Mus musculus;} , partial (9%)
1374678_at	---	---	BE109578	54	105.9	42.7	54.7	41.1	58.6	6.5	9.1	8.7	3	0	0	0.12	0.000395	Similar to Semaphorin 4B (Semaphorin C) (Sema C)	homologue to UP|SM4B_MOUSE (Q62179) Semaphorin 4B (Semaphorin C) (Sema C) (Fragment), partial (35%)
1387077_at	Arpp19	Arpp19	NM_031660.1	145.8	165.2	171.6	141.3	134.5	118.3	97.4	91.9	103.3	3	3	2	0.61	0.000456	cyclic AMP phosphoprotein, 19 kDa
1387232_at	Bmp4	Bmp4	NM_012827.1	186.4	185.1	149.1	275.6	262.8	247.5	135.8	114.7	116.7	3	3	3	0.71	0.000478	bone morphogenetic protein 4
1370960_at	Igfbp5	Igfbp5	BE104060	649.4	473.1	462.6	227.4	242.4	194.1	330.1	356.1	382	3	3	3	0.67	0.000492	insulin-like growth factor binding protein 5	Rattus norvegicus insulin-like growth factor binding protein 5 mRNA, 3' UTR
1375582_at	---	---	AW531902	61.5	63.3	55.4	54.2	52.5	44.2	30.1	30.7	24.6	3	2	0	0.47	0.000517	Similar to zinc-finger homeodomain protein 4	homologue to UP|Q9JJN2 (Q9JJN2) Zinc-finger homeodomain protein 4, partial (3%)
1374927_at	---	---	AI714124	79.8	129	92.5	80	80.5	86.7	37.4	43.8	42	3	3	1	0.41	0.000525	---
1368281_at	Dpep1	Dpep1	L07316.1	118.4	119.1	175.4	193.1	192.6	202.2	87.8	88.8	79.3	3	3	3	0.62	0.000624	dipeptidase 1 (renal)
1387946_at	Lgals3bp	Lgals3bp	AF065438.1	131.4	190.9	195.9	88.6	81.2	82.2	125.6	126.9	131.7	3	3	3	0.74	0.000657	lectin, galactoside-binding, soluble, 3 binding protein
1373047_at	---	Pkc iota	BF284699	567.6	540.8	513.9	506.5	549	501.9	415.4	405.8	409	3	3	3	0.76	0.000669	---	UP|KPCI_HUMAN (P41743) Protein kinase C, iota type (nPKC-iota) (Atypical protein kinase C-lambda/iota) (aPKC-lambda/iota) , partial (60%)
1383225_at	---	---	BF396682	490.1	505.1	569.8	618.1	643.9	681.3	431.9	392	421.5	3	3	3	0.8	0.000671	---
1388255_x_at	RT1-CE5	RT1-CE5	AJ243338.1	33.5	39.3	27.5	15.7	17.4	8.8	3.2	2	0.8	3	2	0	0.06	0.000727	RT1 class I, CE5
1369212_s_at	Epb4.1l1	Epb4.1l1	NM_021681.1	174.9	194.1	174.1	130.4	105.3	143.7	56.1	86.4	64.9	3	3	3	0.38	0.000745	erythrocyte protein band 4.1-like 1
1388565_at	Spg21	Spg21	BI289536	166.2	153.8	141.4	198	168.6	186	96.8	89.4	109.3	3	3	3	0.64	0.000769	Acid cluster protein 33	similar to UP|Q9NZD8 (Q9NZD8) BM-019 (Acid cluster protein 33) (GL010), partial (17%)
1370892_at	C4-2 /// C4a	C4-2 /// C4a	BI285347	651.8	873.6	538.8	1118.5	992.3	887.9	401.4	398.8	409	3	3	3	0.59	0.000778	complement component 4, gene 2 /// complement component 4a	UP|Q6MG79 (Q6MG79) Complement component 4, gene 1, complete
1387599_a_at	Nqo1	Nqo1	J02679.1	279	295.6	346.9	356.9	338.1	351.1	230.8	225.2	215.5	3	3	3	0.73	0.000778	NAD(P)H dehydrogenase, quinone 1
1373287_at	---	---	BE113298	112.2	131.3	129.8	113	139.2	137.6	56.7	75.2	49.3	3	3	3	0.49	0.000799	---
1388336_at	---	---	AI411514	322.7	304.3	408	383.7	394.3	460.5	174.3	189.3	221	3	3	3	0.56	0.000838	---
1373654_at	---	Anxa8	BM389254	208.1	185	138.9	161.3	169.6	173	79	78.6	87.4	3	3	0	0.46	0.000856	---
1398990_at	---	---	BI281754	380.1	553.9	399.6	438.4	459.7	503.7	246.3	230.8	236.4	3	3	3	0.54	0.000876	---	UP|Q6T424 (Q6T424) Tumor differentiation factor, partial (14%)
1388491_at	---	---	AI234849	219.5	203.2	219.5	263.5	197	274.3	123	112.5	95.4	3	3	3	0.52	0.000882	---	GB|AAH15480.1|15930072|BC015480 ring finger protein 153 {Homo sapiens;} , complete
1373268_at	LOC367171	LOC367171	BM383953	854.2	784.6	729.5	641.8	610.1	612.1	484.6	506.1	593	3	3	3	0.67	0.000893	Microtubule-associated protein 4	homologue to UP|Q7TPD4 (Q7TPD4) Microtubule-associated protein 4, partial (8%)
1388201_at	Bmp6	Bmp6	AW141680	138.4	113.1	164	172.1	183.4	169.2	90.5	88.7	89.1	3	3	3	0.65	0.00091	bone morphogenetic protein 6	UP|Q811S4 (Q811S4) Bone morphogenetic protein 6, complete
1389467_at	---	---	BM391248	76.5	165.4	127.3	216.3	238.9	171.9	39.2	51.8	53.4	3	3	3	0.39	0.000911	---	UP|Q8BU53 (Q8BU53) Mus musculus 2 days pregnant adult female oviduct cDNA, RIKEN full-length enriched library, clone:E230038K10 product:procollagen-proline, 2-oxoglutarate 4-dioxygenase (proline 4-hydroxylase), alpha II polypeptide, full insert sequence, partial (6%)
1389966_at	---	---	AI176126	2183.2	1767.4	2059.1	1089.5	970.8	900.9	1425.2	1266.7	1623.5	3	3	3	0.72	0.000934	---	homologue to UP|Q99K31 (Q99K31) Col6a3 protein (Fragment), partial (77%)
1368282_at	Dpep1	Dpep1	NM_053591.1	165.9	137.3	118	221.6	184.5	251.3	58.8	78.7	85.7	3	3	3	0.53	0.000999	dipeptidase 1 (renal)
1372164_at	---	---	AI600255	467.4	504.4	490.7	494.9	533.7	480.2	363.1	389.3	373.2	3	3	3	0.77	0.00102	---	weakly similar to UP|WBP1_MOUSE (P97764) WW domain binding protein 1 (WBP-1), partial (30%)
1377457_a_at	---	---	AA850618	198.2	155.3	110.8	45.4	38	42.5	55.6	36.8	53.7	3	3	3	0.31	0.0011	Similar to gp250 precursor	homologue to GB|AAC16739.1|2654025|AF031816 gp250 precursor {Mus musculus;} , partial (9%)
1376799_a_at	---	---	AA925924	579.8	477.7	534.8	220.3	243.6	236.3	136.3	191.4	256.2	3	3	3	0.37	0.00118	Similar to cytokine receptor like molecule 3	UP|CRL1_MOUSE (Q9JM58) Cytokine receptor-like factor 1 precursor (Cytokine-like factor-1) (CLF-1) (Cytokine receptor-like molecule 3) (CRLM-3) (NR6), partial (97%)
1389369_at	---	---	BF289017	136.9	107.1	125.6	119.3	86.1	111.8	39	22.4	39.7	3	3	2	0.27	0.0012	---	UP|O55166 (O55166) ARE1 (SAC2 (Suppressor of actin mutations 2, homolog)-like) (S.cerevisiae), partial (4%)
1375760_at	---	---	AI070270	154	189.6	218.5	92.7	109.6	105.2	147.4	135.3	158.8	3	3	3	0.79	0.00121	---	homologue to UP|TATB_PSEAE (Q9HUB4) Sec-independent protein translocase protein tatB homolog, partial (10%)
1368998_at	Nkx6-1	Nkx6-1	NM_031737.1	107.4	85.8	104.8	139.7	141.1	150.4	53.4	70.3	41.2	3	3	2	0.55	0.00131	NK6 transcription factor related, locus 1 (Drosophila)
1373889_at	Igsf7	Igsf7	BF387360	19.9	44.5	27.9	103.8	111.2	66.1	17.8	17.7	10.6	1	3	0	0.5	0.00132	Immunoglobulin superfamily, member 7	similar to UP|Q7TSN2 (Q7TSN2) MAIR-IIb, partial (88%)
1376723_a_at	---	---	AW142765	325.5	344.7	365.3	402.5	464.9	376.5	200	206	262.3	3	3	3	0.65	0.00133	---
1387060_at	Copeb	Copeb	NM_031642.1	623.9	586	544.4	502.6	456.3	409.4	362.4	368.1	311.5	3	3	3	0.59	0.00139	core promoter element binding protein
1367849_at	Sdc1	Sdc1	NM_013026.1	332.1	311.2	388	205.1	224.6	232.9	181.2	217.3	222.2	3	3	3	0.6	0.00143	syndecan 1
1371209_at	RT1-CE5	RT1-CE5	AJ243338.1	44.6	50.4	26.1	9.6	1.6	13.4	0.4	0.5	0.7	3	1	0	0.01	0.00145	RT1 class I, CE5
1368146_at	Dusp1	Dusp1	U02553.1	600	948.5	795.6	1099.4	1214.3	1650.6	471.5	500.1	479	3	3	3	0.62	0.00146	dual specificity phosphatase 1
1380859_at	---	---	AA891931	124.8	137.1	139.7	121.3	144.7	118.3	92.5	88.8	97.7	3	3	3	0.69	0.00148	---
1368237_at	Tnmd	Tnmd	NM_022290.1	299.2	204	296	108	132.1	121.6	99.7	112.7	71.6	3	3	3	0.36	0.00149	tenomodulin
1387093_at	Slc21a5	Slc21a5	NM_131906.1	123.1	169.8	152.9	156.6	127.8	139.9	53.2	54	82.7	3	3	1	0.43	0.00155	solute carrier family 21 (organic anion transporter), member 5
1376824_at	---	---	AI408131	41.4	49.7	51.6	33.8	34.9	31.5	33.2	44.7	41.1	2	1	3	0.83	0.00161	---
1398473_at	---	---	BI290651	47.3	51.4	43.8	67.4	64.2	63.9	35.8	33.1	39.7	3	3	3	0.76	0.00162	Similar to hypothetical protein MGC10120	UP|Q6QNY1 (Q6QNY1) Biogenesis of lysosome-related organelles complex 1 subunit 2, partial (8%)
1374477_at	Prrx2	Prrx2	BE113700	168.5	163.5	139.2	207.6	234.9	220.2	74.9	114.4	109.6	3	3	3	0.63	0.00169	Paired related homeobox 2	homologue to UP|PMX2_MOUSE (Q06348) Paired mesoderm homeobox protein 2 (PRX-2) (Homeobox protein S8), partial (98%)
1390536_at	---	---	BF551311	126.4	126.3	95.3	192.9	162.7	152.8	82.3	70.8	74	3	3	3	0.65	0.00173	---
1372273_at	---	---	AA944212	1003	833.4	894	640.2	588.3	656.8	726.1	798	789.3	3	3	3	0.85	0.00175	Similar to glycophorin C isoform 2	UP|Q6XFR6 (Q6XFR6) Glycophorin C, complete
1373703_at	---	---	BE113247	92.8	100.1	108.3	49.6	63.7	70.3	64.6	72.6	69.3	3	1	1	0.69	0.00177	---	similar to UP|Q959G8 (Q959G8) ATPase 6 (Fragment), partial (10%)
1369097_s_at	Gucy1b3	Gucy1b3	NM_012769.1	446	338.1	367.6	478.4	336.9	511.2	201	210.3	183.9	3	3	3	0.52	0.0018	guanylate cyclase 1, soluble, beta 3
1388128_at	Actr3	Actr3	BI292004	169.3	159.9	183.6	170.7	180.4	180.3	141.7	139.5	139.4	3	3	3	0.82	0.00184	ARP3 actin-related protein 3 homolog (yeast)	UP|ARP3_MOUSE (Q99JY9) Actin-like protein 3 (Actin-related protein 3), complete
1390336_at	---	---	BF408325	59.5	60.6	81.4	75.3	68	64.8	41.6	47.1	42.5	3	3	3	0.65	0.0019	Similar to Protein C21orf63 homolog precursor	homologue to UP|CU63_MOUSE (P58659) Protein C21orf63 homolog precursor, partial (75%)
1371015_at	Mx1	Mx1	X52711.1	65.2	95.3	121.2	27.4	18.5	14.3	42.7	30.5	55.8	3	3	3	0.46	0.00192	myxovirus (influenza virus) resistance 1
1372590_at	---	---	BM386449	619.6	794	614.3	346.9	356.7	312.6	419.8	499.4	589	3	3	3	0.74	0.00197	---
1370886_a_at	Klc1	Klc1	AA944723	343.1	270	305.1	297.2	267.1	271.7	203.7	181.1	198.7	3	3	3	0.64	0.00198	kinesin light chain 1	UP|KLC1_RAT (P37285) Kinesin light chain 1 (KLC 1), partial (21%)
1389376_at	---	---	BE113330	303.4	247.1	284.5	144.5	146.6	149.4	126.1	169.2	192.4	3	3	3	0.58	0.00199	---	similar to UP|Q836V2 (Q836V2) S4 domain protein, partial (7%)
1377719_a_at	---	---	AA892765	353.1	422.8	329	205.6	239.5	238.5	182.4	217.8	240	3	3	3	0.58	0.002	---
1373499_at	Gas5	Gas5	BF287008	136.3	138.4	123.5	234.4	168.5	232.2	100.3	113.1	92.3	3	3	3	0.77	0.00204	growth arrest specific 5	Rattus norvegicus gas-5 growth arrest homolog non-translated mRNA sequence
1371872_at	---	---	BE108905	224.2	233.7	255	307.2	252.2	271.4	191.1	197.8	183.4	3	3	3	0.8	0.00228	---	homologue to UP|NPL1_MOUSE (P28656) Nucleosome assembly protein 1-like 1 (NAP-1 related protein) (Brain protein DN38), partial (48%)
1390107_at	---	---	BG670294	71.1	72	55.9	41.5	50.1	48.1	33.3	38.1	36.9	3	3	3	0.54	0.00229	---
1388604_at	---	---	BI276959	69.8	70.1	79.2	51.9	53.8	54.9	54.5	71.9	61.1	3	3	3	0.86	0.0023	---	homologue to UP|CAQ1_MOUSE (O09165) Calsequestrin, skeletal muscle isoform precursor (Calsequestrin 1), partial (35%)
1376760_at	---	---	BF402128	50.1	52.6	61.9	60.4	52.4	60.6	25.1	27.3	37.8	3	3	2	0.55	0.00232	---	homologue to UP|GCFC_MOUSE (P58501) GC-rich sequence DNA-binding factor homolog (Fragment), partial (25%)
1372426_at	---	---	AI411997	840.6	834.4	828.1	712.2	712	639.5	436	512.8	588.7	3	3	3	0.61	0.00234	---	homologue to UP|Q80T21 (Q80T21) Thrombospondin repeat protein 1, partial (20%)
1368869_at	Akap12	Akap12	BG663107	832.3	732.8	658.5	883.2	894.8	857.6	667.9	583.9	577.7	3	3	3	0.82	0.00236	A kinase (PRKA) anchor protein (gravin) 12	homologue to PRF|2210332A.0|1589163|2210332A protein kinase C-binding protein. {Rattus norvegicus;} , partial (5%)
1388920_at	Bmp6	Bmp6	AI230985	555.3	453.8	601.9	555.3	589.8	604.6	292.5	336.8	377.7	3	3	3	0.63	0.00248	bone morphogenetic protein 6	UP|Q811S4 (Q811S4) Bone morphogenetic protein 6, complete
1374105_at	---	---	H31665	384	398.6	490.3	252.7	251.2	288.7	316.2	328.8	337.7	3	3	3	0.77	0.00268	---	hypoxia induced gene 1; Hig1-pending [Rattus norvegicus]
1371152_a_at	Oas1	Oas1	Z18877.1	93.6	96.6	139.9	62.5	49.9	54.2	67.9	66.8	54.7	3	3	3	0.57	0.00276	2',5'-oligoadenylate synthetase 1, 40/46kDa
1387371_at	Cdc25a	Cdc25a	NM_133571.1	57.8	53.2	50.4	60.4	58	52.3	28.5	35.5	37.9	3	3	3	0.63	0.0029	cell division cycle 25A
1388305_at	Araf1	Araf1	AI176666	85.9	75.7	93.4	74.3	74.3	71.8	63	56.7	55	3	3	3	0.69	0.00304	V-raf murine sarcoma 3611 viral oncogene homolog 1	UP|ARAF_RAT (P14056) A-Raf proto-oncogene serine/threonine-protein kinase , partial (31%)
1388674_at	---	---	AI010427	368.1	561.6	465.3	297.7	348.2	303.5	149.2	208.3	228.3	3	3	3	0.42	0.00305	---	similar to UP|Q7M5K8 (Q7M5K8) E3 CR1-gamma1, partial (6%)
1373852_at	---	---	AA859922	219	189.6	163.3	186.5	204.3	162.8	106.3	96.6	118.5	3	3	3	0.56	0.00314	---	homologue to UP|Q9WUP4 (Q9WUP4) SRD5A2L, partial (9%)
1367600_at	Des	Des	NM_022531.1	1785.5	1686.5	2109.7	1709.8	1668.1	1476.9	459.2	806.6	838	3	3	3	0.38	0.0032	desmin
1387839_at	RT1-N1	RT1-N1	NM_012646.1	39.2	46	54.8	17	28.4	21.1	3.1	6.2	0.7	3	1	0	0.07	0.00324	RT1 class Ib gene, H2-TL-like, grc region (N1)
1371588_at	---	---	AA686007	782	784.2	584.9	921.9	744.8	857.1	409.8	355.7	534.3	3	3	3	0.6	0.00327	---	UP|PARA_RAT (Q9HB97) Alpha-parvin (Actopaxin), complete
1375955_at	Znf313	Znf313	BI289415	359.9	399	416.1	298.1	295.7	309.8	338.1	319.9	358.5	3	3	3	0.87	0.00328	zinc finger protein 313	UP|Z313_RAT (Q6J2U6) Zinc finger protein 313, complete
1391428_at	---	---	AI639162	281.2	204	260.8	143.4	152	164	159.2	142	130.5	3	3	3	0.58	0.00338	---	similar to UP|Q7VHP3 (Q7VHP3) Carbonic anhydrase, partial (5%)
1388202_at	RT1-Aw2	RT1-Aw2	BI395698	12.9	14.8	26	23.5	36.2	26.6	1.5	7	3.9	1	3	0	0.23	0.00347	RT1 class Ib, locus Aw2	UP|O02938 (O02938) Mature alpha chain of major histocompatibility complex class I antigen (Fragment), complete
1368534_at	Adra1d	Adra1d	NM_024483.1	38.6	56	66.5	44.1	36.2	34.6	18.2	26.3	26.1	3	3	2	0.44	0.00348	adrenergic receptor, alpha 1d
1376089_at	---	---	BI294974	1400.6	1355.8	1076.7	1147.4	1123.1	1007.2	809.6	696.2	890.4	3	3	3	0.63	0.0035	---	similar to UP|Q8CAV5 (Q8CAV5) Mus musculus 16 days neonate thymus cDNA, RIKEN full-length enriched library, clone:A130035N10 product:low density lipoprotein receptor, full insert sequence, partial (52%)
1368332_at	Gbp2	Gbp2	NM_133624.1	168.5	187.4	187.5	89.6	82	97.7	143.2	95.4	93.7	3	3	3	0.61	0.00351	guanylate binding protein 2, interferon-inducible
1372234_at	---	---	AA800950	955.5	849	807.1	875.9	737.4	766.6	677.6	615.1	619.2	3	3	3	0.73	0.00357	---	similar to UP|Q7PWC8 (Q7PWC8) ENSANGP00000017194 (Fragment), partial (81%)
1389132_at	---	---	AW253339	1280.7	1101.1	1038.5	1229.2	1083.4	1129.6	848.1	886.6	969.4	3	3	3	0.79	0.00364	---
1368459_at	Gdf10	Gdf10	NM_024375.1	216.9	310.6	161.1	367.2	325.2	306.4	128.1	124.1	138	3	3	3	0.57	0.00367	growth differentiation factor 10
1370062_at	Hig1	Hig1	NM_080902.1	1388.8	1199.3	1547.5	793.5	837.7	806.8	895	977.8	965.5	3	3	3	0.69	0.00368	hypoxia induced gene 1
1389667_at	---	---	AA944552	183.9	164	171.2	118.8	113.4	119	102	141.4	117	3	3	3	0.69	0.00372	---	homologue to UP|Q7PZL4 (Q7PZL4) AgCP9320 (Fragment), partial (5%)
1398935_at	---	---	AI009819	570.6	515.3	579.4	614.7	561	611.9	485.5	438.5	448	3	3	3	0.82	0.00378	---	UP|SNX9_MOUSE (Q91VH2) Sorting nexin 9, partial (34%)
1371612_at	MGC94712	MGC94712	AI177656	922.5	794.7	656.9	933.6	929.2	858.7	616.6	587.6	530.1	3	3	3	0.73	0.0038	Similar to RIKEN cDNA 0610027F08	UP|SE34_MOUSE (Q8BMZ5) tRNA-splicing endonuclease subunit Sen34 (tRNA-intron endonuclease Sen34) (Leukocyte receptor cluster member 5 homolog) , complete
1389633_at	---	---	BI290172	154	170.5	194.2	192.8	195.5	186.7	135.1	138.7	151.2	3	3	3	0.82	0.0038	---	homologue to UP|Q6PDE4 (Q6PDE4) 9930107J06 protein, partial (45%)
1390212_at	---	---	BI287987	82.5	68.3	71.1	76.1	74.6	64.5	43.5	46.9	51.7	3	3	2	0.64	0.00385	---	similar to UP|Q8CIC2 (Q8CIC2) Nupl2 protein, partial (28%)
1389349_s_at	Il17re	Il17re	BM383766	62	67.2	80.9	73.1	86	75.2	52.6	52.4	41.8	3	3	3	0.7	0.00387	similar to interleukin 17 receptor E isoform 1	similar to UP|Q8K4C1 (Q8K4C1) IL-17RE, partial (98%)
1373994_at	---	---	BM388789	78.5	100.2	88.6	118.4	85.1	84.3	51.1	54.3	55.3	3	2	0	0.6	0.00388	---	weakly similar to UP|SR40_YEAST (P32583) Suppressor protein SRP40, partial (11%)
1372017_at	Diablo	Diablo	BE110572	338.2	358.9	317.4	343.9	342.1	339.4	255.3	279.1	298	3	3	3	0.82	0.00392	Diablo homolog (Drosophila)	homologue to UP|DBOH_MOUSE (Q9JIQ3) Diablo homolog, mitochondrial precursor (Second mitochondria-derived activator of caspase) (Smac protein) (Direct IAP binding protein with low pI), complete
1377069_at	---	---	BG379055	134.9	103.2	121.9	138.9	113.8	136.4	77.3	60.2	71.8	3	3	3	0.58	0.00396	---
1388607_at	---	Smurf2	AI177408	276.3	231.8	261.9	278.5	291.3	275.5	210.9	201.1	215.2	3	3	3	0.81	0.00396	---	UP|Q7CV12 (Q7CV12) AGR_L_805p, partial (9%)
1390292_at	Tmem8	Tmem8	AW527467	87.9	107.2	83.7	71	96.5	71.2	54.4	43.1	44.7	3	3	1	0.51	0.004	Transmembrane protein 8 (five membrane-spanning domains)	homologue to UP|TME8_MOUSE (Q9ESN3) Transmembrane protein 8 precursor (M83 protein), complete
1376062_at	Sdc1	Sdc1	BG375315	108.8	114.1	89.3	56.6	61.5	74.5	41.1	62.3	50.1	3	3	3	0.49	0.00402	syndecan 1
1375720_at	---	---	AI171785	237.6	216.5	233.7	226.7	217.9	210.8	102	149.5	154	3	3	3	0.59	0.00403	---	UP|Q920D8 (Q920D8) GABA B receptor 1g, partial (25%)
1371560_at	Irf3	Irf3	AA893384	392.4	339	400.4	271.7	236.9	266	254.5	260	307.1	3	3	3	0.73	0.00404	Interferon regulatory factor 3	homologue to UP|IRF3_MOUSE (P70671) Interferon regulatory factor 3 (IRF-3), partial (49%)
1372728_at	---	Sort1	BE103745	1405.6	1230.5	1302.8	1072.3	983.5	1122.4	1055.4	948	1042.2	3	3	3	0.77	0.00408	---
1368025_at	Ddit4	Rtp801	NM_080906.1	392.6	278.8	377.3	151.1	122.9	121.4	214.7	127.3	208.9	3	3	3	0.53	0.00414	DNA-damage-inducible transcript 4
1372793_at	Ssbp1	Ssbp1	BE108903	135.4	106	108.2	154.5	115.3	136.9	72.1	55.2	69.2	3	3	3	0.56	0.00415	single-stranded DNA binding protein 1	UP|SSB_RAT (P28042) Single-stranded DNA-binding protein, mitochondrial precursor (Mt-SSB) (MtSSB) (P16), complete
1372604_at	---	---	BI289459	146.7	175.9	164.8	148.7	133.8	116.4	111.7	114	111.7	3	3	3	0.69	0.00415	Hypothetical LOC300061	weakly similar to GB|AAG50349.1|12408270|AY014907 apolipoprotein L-III splice variant beta/b {Homo sapiens;} , partial (24%)
1372415_at	---	---	BM385649	47.1	64.7	48.1	47.9	84.8	82.3	28.1	25.9	22.5	3	2	0	0.48	0.00423	---	UP|TFH3_MOUSE (Q8VD76) TFIIH basal transcription factor complex p34 subunit (Basic transcription factor 2 34 kDa subunit) (BTF2-p34) (General transcription factor IIH polypeptide 3), partial (48%)
1372390_at	---	---	AI710604	266.5	251.5	244.1	250.8	207.4	260.8	131.6	114.4	174.1	3	3	3	0.55	0.00429	---
1368372_at	Sts	Sts	NM_012661.1	54.1	68.5	52.9	69.7	80.9	72.8	34.9	48.9	39.9	3	3	2	0.7	0.00434	steroid sulfatase
1373890_at	---	---	AA924522	94.5	86.4	83.4	74.7	81.1	69.3	36.7	49.4	58.1	3	3	3	0.55	0.00439	Similar to RIKEN cDNA 1110027L01	homologue to UP|Q9BSY4 (Q9BSY4) Coiled-coil-helix-coiled-coil-helix domain containing 5, complete
1368171_at	Lox	Lox	NM_017061.1	862.9	731	881	591.9	504.7	610.4	567.2	454.5	464.2	3	3	3	0.6	0.00447	lysyl oxidase
1373401_at	---	---	AI176034	208.9	110.4	126.2	55.3	80	56.2	48.9	46.7	29	3	3	1	0.28	0.00448	---	tenascin
1387247_at	Pcsk1	Pcsk1	M83745.1	116.4	56.7	68.1	28.9	39.6	30.4	27.1	15.9	19.7	3	3	3	0.26	0.00449	proprotein convertase subtilisin/kexin type 1
1386466_at	---	---	H33093	106.7	58.7	95.9	101	65.9	104	31	20.2	11.7	3	3	3	0.24	0.0046	---
1387128_at	Adcy3	Adcy3	NM_130779.1	747.9	615.9	542.7	417	432.6	427.6	407.7	441.4	482.8	3	3	3	0.7	0.00461	adenylate cyclase 3
1378421_at	---	---	BG671734	1098.5	1176.3	1374.4	1201.3	1241.9	1300.3	841.6	835.9	736.5	3	3	3	0.66	0.00471	---	homologue to UP|Q6JBV1 (Q6JBV1) Cytochrome oxidase subunit I (Fragment), partial (6%)
1377995_at	---	---	AA799854	368.3	439.9	400.1	275.9	305.6	275.7	272.7	327.8	317.7	3	3	3	0.76	0.00472	---	similar to GB|AAH46457.1|28204924|BC046457 AI429612 protein {Mus musculus;} , partial (14%)
1373312_at	---	---	BI295064	72.8	82.4	75.5	118.4	106.3	94.7	29.4	47.2	57.4	3	3	2	0.58	0.00475	---	similar to UP|Q6UWR5 (Q6UWR5) AWQG2491, partial (43%)
1374943_at	---	---	AI170809	136.4	183.2	153.1	170.1	150.8	153.7	69.8	104.4	99.8	3	3	3	0.58	0.00482	---
1374789_at	---	---	BF550398	90.6	87.7	101.2	112.5	104.6	131.9	72.6	81.1	78.3	3	3	3	0.83	0.00495	---
1377305_at	---	---	BE097699	184.9	139.1	154.9	56.2	59.8	58.9	42.4	55.1	99.9	3	3	3	0.41	0.00506	---
1369732_a_at	Siat4b	Siat4b	NM_031695.1	284.9	256.4	289	311.7	274.3	305.2	204.8	227.5	236.3	3	3	3	0.81	0.00517	sialyltransferase 4B (beta-galactoside alpha-2,3-sialyltransferase)
1398348_at	---	---	AA945604	137.5	192.6	159.5	184.4	217.5	192.2	126.6	96.9	109.7	3	3	3	0.68	0.0052	---
1375912_a_at	---	---	BI285430	827.9	817.8	770.1	640.9	566.7	627.5	690.2	721.5	628	3	3	3	0.84	0.0054	---
1388496_at	---	---	AI103600	322.1	238.6	254	183.7	202.9	159.7	107.4	111.6	163.9	3	3	3	0.47	0.00542	---	UP|FLNC_MOUSE (Q8VHX6) Filamin C (Gamma-filamin) (Filamin 2) (FLN-C) (Actin-binding like protein) (ABP-L) (ABP-280-like protein) (Fragment), partial (49%)
1372703_at	---	---	BG380680	295.7	235.1	270.9	288.5	267.8	253.6	163.4	198.4	194.5	3	3	3	0.69	0.00542	Similar to ubiquitin-conjugating enzyme E2-32k	GB|AAB02656.1|1381181|OCU58652 ubiquitin-conjugating enzyme E2-32k {Oryctolagus cuniculus;} , partial (98%)
1368012_at	Tep1	Tep1	NM_022591.1	244.7	266.6	267.4	237.8	215.7	207.7	216.6	207.3	217.3	3	3	3	0.82	0.0056	telomerase associated protein 1
1390534_at	---	---	BG374727	81.8	59.9	79.8	85.9	81.4	86	52.4	48.6	51	3	3	3	0.69	0.00572	---	weakly similar to UP|Q7TP00 (Q7TP00) Bm403207, partial (4%)
1375565_at	---	Timm22	BF420723	119.7	94.1	105.2	91.6	95.5	104.7	57.9	60.5	75.8	3	3	3	0.61	0.00591	---	similar to UP|Q8BJK9 (Q8BJK9) Mus musculus 9 days embryo whole body cDNA, RIKEN full-length enriched library, clone:D030030A11 product:dolichol-phosphate (beta-D) mannosyltransferase 2, full insert sequence, partial (11%)
1389234_at	Vwf	vWF	BI298314	1104.9	1197.4	1349.6	828.9	1047.4	880.1	366.3	504.1	674.3	3	3	3	0.42	0.00594	Von Willebrand factor	homologue to UP|Q6XUV6 (Q6XUV6) Von Willebrand factor, partial (6%)
1388445_at	---	Anxa11	BF287964	1313.2	1107.3	1220.9	1192.1	1074.1	1252.4	926.5	933.4	990.4	3	3	3	0.78	0.00597	Similar to annexin A11	homologue to UP|Q921F1 (Q921F1) Annexin A11, complete
1388647_at	---	---	AI233753	76.5	98.5	83.6	90.6	92.5	113	64.9	61.7	60.1	3	3	3	0.72	0.00603	---	similar to UP|Q9BUK0 (Q9BUK0) Coiled-coil-helix-coiled-coil-helix domain containing 7, complete
1380129_at	---	---	AA818937	66.2	91.6	90.7	73.1	82.7	70.6	56.8	42.2	46.3	3	3	2	0.58	0.0061	---
1368920_at	Slit3	Slit3	NM_031321.1	1356.2	1307.4	1400.1	885.9	717.4	587.6	755.7	751	962.5	3	3	3	0.61	0.00613	slit homolog 3 (Drosophila)
1375037_at	---	---	AI176244	385.4	371.1	373	338.4	271.6	302.2	250.3	288.6	284.8	3	3	3	0.73	0.00617	---	similar to UP|Q41192 (Q41192) NaPRP3, partial (9%)
1367715_at	Tnfrsf1a	Tnfrsf1a	NM_013091.1	669.5	715.9	830.5	515.9	550.7	468.7	408.9	434.1	513.6	3	3	3	0.61	0.00621	tumor necrosis factor receptor superfamily, member 1a
1369957_at	Rgs5	Rgs5	NM_019341.1	711.4	509.2	781.8	345.9	386.9	385.8	390.4	324.5	298.6	3	3	3	0.51	0.00623	regulator of G-protein signaling 5
1373667_at	---	---	BF400674	117.7	108	127.8	105.2	101.5	83.2	66.1	72.8	86.2	3	3	3	0.64	0.00625	---	GB|AAB26845.1|300516|S61960 cysteine conjugate beta-lyase {Rattus sp.;} , partial (17%)
1367892_at	Pdk2	Pdk2	NM_030872.1	118.9	103.7	112.3	85.9	99.1	87.9	63.4	83.7	79.9	2	3	3	0.68	0.00651	pyruvate dehydrogenase kinase, isoenzyme 2
1385243_at	---	---	AI180340	79.2	94.1	74.4	138.2	96.9	98.6	60.2	45.1	50.6	3	3	3	0.63	0.00655	---	similar to UP|Q8BU53 (Q8BU53) Mus musculus 2 days pregnant adult female oviduct cDNA, RIKEN full-length enriched library, clone:E230038K10 product:procollagen-proline, 2-oxoglutarate 4-dioxygenase (proline 4-hydroxylase), alpha II polypeptide, full insert sequence, partial (13%)
1389460_at	---	---	AI231787	81.3	35.6	56.3	56.9	49.2	72.9	20.9	20.1	18.8	3	3	3	0.35	0.00657	---
1371774_at	Sat	Sat	AA893220	723.2	765.2	832.1	776.5	726.7	827.7	623.3	592.7	562.5	3	3	3	0.77	0.00672	Spermidine/spermine N1-acetyl transferase	UP|Q7TP41 (Q7TP41) Ab2-402, partial (88%)
1390392_at	---	---	BI301527	161.5	150.7	144.3	130.7	131.6	135.3	124.9	117.1	113.2	3	3	3	0.78	0.00674	Similar to RIKEN cDNA 2500001K11	homologue to UP|F11B_MOUSE (Q8R3R5) Protein FAM11B, partial (12%)
1375650_at	---	---	BM389207	117.7	91.8	102.5	97.6	84.2	82.7	68.2	66.1	67.3	3	3	3	0.65	0.00684	Similar to bromodomain-containing protein BRD4 short variant	GB|AAL67834.1|18308127|AF461396 bromodomain-containing protein BRD4 short variant {Mus musculus;} , partial (75%)
1374942_at	---	---	BI285086	424.5	412.3	339.5	150.2	136	160.1	147.2	317.2	256.5	3	3	3	0.61	0.0069	Similar to carboxypeptidase X 2 (M14 family); carboxypeptidase X2; metallocarboxypeptidase 2	homologue to GB|AAC04670.1|2921092|AF017639 carboxypeptidase X2 {Mus musculus;} , partial (28%)
1368177_at	Acsl3	Acsl3	NM_057107.1	183.4	105.2	115.8	179.4	197.7	159	85.3	70.1	59.3	3	3	3	0.53	0.00697	acyl-CoA synthetase long-chain family member 3
1375905_at	---	Ttyh1	AI412746	48.1	25.7	32.3	20.8	14.4	18.2	10.4	15.2	11.6	3	3	1	0.35	0.00706	Similar to leukocyte receptor cluster (LRC) member 8	homologue to UP|Q8BRL4 (Q8BRL4) Mus musculus 10 days neonate cortex cDNA, RIKEN full-length enriched library, clone:A830077J17 product:tweety homolog 1 (Drosophila), full insert sequence, complete
1389374_at	---	---	BI295100	104.8	109.4	116.3	112.6	81	89.4	58.2	55.1	75.2	3	3	3	0.57	0.00739	Similar to kinesin motor protein KIFC3	GB|AAH16118.1|16359321|BC016118 Kifc3 protein {Mus musculus;} , partial (97%)
1374171_at	---	---	AI170507	757.5	649.1	677.6	529.3	446.7	539.5	578.6	515.3	517.4	3	3	3	0.77	0.00741	---
1371347_at	---	---	BI279371	351.3	339.3	338	297.9	242.4	280.6	274.1	241.7	255.2	3	3	3	0.75	0.00744	---	UP|CU14_MOUSE (Q9D1X9) Membrane protein C21orf4 homolog, complete
1374611_at	---	---	AW535065	339	338.6	284.9	385.3	324.8	343.6	191.8	239	258.3	3	3	3	0.72	0.0075	---	GB|CAA66141.1|1292888|RNSTAT5BG stat5b {Rattus norvegicus;} , partial (10%)
1399157_at	---	---	AA849312	372.9	272.4	286	217.1	240.2	217	164	156.5	210.5	3	3	3	0.57	0.00755	---	homologue to UP|Q9Z243 (Q9Z243) NNX3, partial (25%)
1367857_at	Fads1	Fads1	NM_053445.1	587.2	558.5	549.6	425	423.5	435.5	384.1	430.4	502	3	3	3	0.78	0.00766	fatty acid desaturase 1
1390397_at	---	---	BF413152	61.5	66.3	73.6	77.8	83.8	63.6	48.9	50.6	37.1	3	3	3	0.68	0.00771	---
1389151_at	---	---	AI103440	54.4	55.4	66.5	50.7	40.7	43.2	29.1	33.8	42.7	3	2	2	0.6	0.00785	---
1388858_at	---	Map2k3	BI283843	548.9	440.7	538.5	474.6	521.1	537.5	366	372.8	387.9	3	3	3	0.74	0.00788	Similar to MAP kinase kinase 3b
1390310_at	---	Icam2	BM387411	95.4	105.7	134.9	102.3	132.9	80.2	50.8	20.1	36.3	3	3	1	0.32	0.0079	Similar to Intercellular adhesion molecule-2 precursor (ICAM-2) (CD102) (Lymphocyte function-associated AG-1 counter-receptor)
1388212_a_at	RT1.S3	RT1.S3	AJ243974.1	390.7	480.6	454.5	256.5	310.1	282.1	393.7	327.6	317.3	3	3	3	0.78	0.00793	MHC class Ib RT1.S3
1371472_at	---	---	BG380581	1273	647.5	750.6	566.9	417.6	655.8	343	328.3	326.6	3	3	3	0.37	0.00793	---	homologue to UP|Q6Y8F0 (Q6Y8F0) ALS7 protein (Fragment), partial (7%)
1375953_at	---	---	AI012884	38.8	23.2	21.7	29.9	28.1	35.2	13.6	9.5	9.6	3	3	0	0.39	0.00796	---	similar to UP|Q8R4C3 (Q8R4C3) Csr1, partial (19%)
1388521_at	---	---	BG380693	164.4	181.3	189.5	150.3	156.6	133.1	156.9	155	152.8	3	3	3	0.87	0.00799	Similar to pyrroline-5-carboxylate synthetase	UP|Q8BGM2 (Q8BGM2) Pyrroline-5-carboxylate synthetase, partial (33%)
1374089_at	---	---	BI289692	21.4	36.2	19.9	12.8	15.1	14.7	7	11.7	11.4	3	0	0	0.39	0.00801	---
1372865_at	---	---	AI171206	311.5	273	290.5	300.1	229.6	354.8	158.1	195.9	168.6	3	3	3	0.6	0.00802	Similar to Zinc finger protein 364	UP|Z364_MOUSE (Q9D0C1) Zinc finger protein 364, complete
1373951_at	---	---	AI407792	1654.9	1303.5	1466.8	1391.2	1223.9	1462.2	1087.9	1064	1116.5	3	3	3	0.74	0.00811	---	homologue to UP|Q8C3Z4 (Q8C3Z4) Mus musculus 2 days neonate thymus thymic cells cDNA, RIKEN full-length enriched library, clone:C920026H02 product:protein kinase, cAMP dependent regulatory, type I, alpha, full insert sequence, partial (32%)
1398286_at	Csad	Csad	M64755.1	136.8	131.7	148.8	115.3	105.1	106.6	73	105.1	98.1	3	3	3	0.66	0.00814	cysteine-sulfinate decarboxylase
1370531_a_at	Pld1	Pld1	U69550.1	44.9	37.7	50.2	21.8	33	31.8	27.1	24.9	26.8	3	3	3	0.59	0.00817	phospholipase D1
1371901_at	---	---	AI176646	210.6	217.2	226.4	275.8	243	233	202.3	184.3	187.8	3	3	3	0.88	0.00822	---	homologue to GB|AAH10504.1|14714723|BC010504 DDHD2 protein {Homo sapiens;} , partial (41%)
1377375_at	---	---	AA944898	386.9	258.2	382.8	379.8	294.3	452.4	195.9	179.4	182.7	3	3	3	0.54	0.00834	Similar to aminoadipate-semialdehyde synthase
1373531_at	---	---	AI600198	109	137.2	131.9	115.5	102.6	98.8	82.6	93.3	98.9	3	3	3	0.73	0.00835	Similar to cleavage and polyadenylation specificity factor 1	UP|CPSA_MOUSE (Q9EPU4) Cleavage and polyadenylation specificity factor, 160 kDa subunit (CPSF 160 kDa subunit), partial (31%)
1372020_at	---	---	BI285561	178.7	186.7	200.7	217.2	194.5	220.2	143.9	148.4	175.5	3	3	3	0.83	0.00838	Similar to TOM1
1388544_at	Bpgm	Bpgm	BI294941	532.9	572.9	709.3	453.6	461	504	389.5	347.7	405.3	3	3	3	0.63	0.00839	2,3-bisphosphoglycerate mutase	UP|Q7TP58 (Q7TP58) Ab2-098, partial (74%)
1376151_a_at	---	---	AI407953	420.8	468.6	425.2	299.3	220.4	320.9	304.3	275.5	255.3	3	3	3	0.64	0.00855	---	similar to UP|Q6KB31 (Q6KB31) 3 protein, partial (11%)
1398440_at	---	---	BI292166	105.9	63	84.7	77.9	77.4	85	43.5	49	44.3	3	3	3	0.54	0.00874	---	homologue to UP|Q8TF00 (Q8TF00) SR rich protein (Fragment), partial (41%)
1376102_at	---	Recs1	BI292351	400.4	434.1	457	439.2	495.6	437.9	363.2	343.3	333.5	3	3	3	0.81	0.00878	Similar to RECS1	homologue to GB|BAC43762.1|26453457|AB097685 RECS1 {Mus musculus;} , complete
1371079_at	Fcgr2b	Fcgr2b	X73371.1	61.7	54.2	47	53.9	58	47.7	35.5	26.4	22.4	3	3	3	0.52	0.00884	Fc receptor, IgG, low affinity IIb
1370000_at	Nucb2	Nucb2	NM_021663.1	629.3	607.1	524.9	569.8	566.1	469	427.4	421.3	408.9	3	3	3	0.71	0.00884	nucleobindin 2
1388472_at	---	---	AI177860	329.9	218.3	311.5	412.7	270.8	440.2	159.8	143.2	182.7	3	3	3	0.56	0.00886	---	homologue to UP|Q9ZB56 (Q9ZB56) NrpG, partial (6%)
1388152_at	Mtap2	Mtap2	BG374290	43.1	33.3	56.6	74.8	39.9	83.7	16.8	17.7	23.3	3	3	3	0.43	0.00895	microtubule-associated protein 2	Rattus norvegicus microtubule-associated protein 2 (MAP2) mRNA, 3' UTR
1372756_at	---	Map4k2	BG378166	118.1	135.8	91.8	123.2	93.1	110.4	64.5	52.7	65.7	3	3	3	0.53	0.00913	---
1389776_at	---	---	BE105589	83.2	68.5	100.7	80.9	78.6	96.5	46.4	58.5	53.6	3	3	3	0.63	0.00916	---
1376059_at	---	---	AI716607	63	65.9	74	61.5	67.7	54.2	49.3	58.2	51	3	3	3	0.78	0.00919	Similar to hypothetical protein MGC38689	UP|Q6Y7W6 (Q6Y7W6) Grb10 interacting GYF protein 2, partial (5%)
1373459_at	---	Stk11ip	AI103051	62.3	68.6	69.4	63.7	60.6	71.5	51.7	55.9	53.6	2	3	3	0.8	0.00924	---	homologue to UP|Q6P7J8 (Q6P7J8) Serine/threonine kinase 11 interacting protein, partial (3%)
1375215_x_at	---	---	BE109558	106.5	64.6	79.2	73.7	54.9	66.7	35.5	27.4	41.4	3	3	3	0.42	0.00943	---	UP|RANG_MOUSE (P34022) Ran-specific GTPase-activating protein (Ran binding protein 1) (RANBP1), complete
1367793_at	Ddt	Ddt	NM_024131.1	327.1	285.7	279.1	435.9	352.6	420.5	152.1	222.7	260.4	3	3	3	0.71	0.0095	D-dopachrome tautomerase
1373437_at	---	---	BI286565	226	252.3	228.4	240.7	216.8	245.9	181.5	181.5	206.1	3	3	3	0.81	0.0096	---	homologue to UP|PPR8_HUMAN (Q12972) Nuclear inhibitor of protein phosphatase-1 (NIPP-1) (Protein phosphatase 1, regulatory inhibitor subunit 8) [Includes: Activator of RNA decay (ARD-1)] , complete
1379357_at	---	---	AI408767	49.6	37.9	56.4	42.2	52	42.2	22.4	7.7	5.2	3	3	2	0.25	0.00961	---
1387947_at	Mafb	Mafb	U56241.1	44.1	68.4	58.1	78.4	80.1	59.4	39.2	41.4	42.2	3	3	1	0.72	0.00963	v-maf musculoaponeurotic fibrosarcoma oncogene family, protein B (avian)
1370465_at	Abcb1a	Abcb1a	AF257746.1	43	45	50.5	38.9	38.7	43.6	15.8	32.3	14.8	3	3	1	0.45	0.0097	ATP-binding cassette, sub-family B (MDR/TAP), member 1A
1368174_at	---	Egln3	NM_019371.1	51.8	51.8	78.1	82.1	92	70.9	42.1	47.1	50.1	3	3	3	0.77	0.00975	---
1388946_at	---	---	AI233763	153.6	159.5	155.8	113.2	81.9	120.1	100.7	85.5	98.8	3	3	2	0.61	0.00976	Similar to hypothetical p38 protein
1372397_at	---	---	BE349744	49.3	35.9	45.7	53.3	47.4	72.7	27	13.2	18.8	3	3	2	0.45	0.00978	Similar to CG9578-like	homologue to UP|Q8IZ86 (Q8IZ86) MGC3794 protein, partial (97%)
1375666_at	Dmtf1	Dmtf1	BE098802	117.8	122	131.8	132.9	94.2	138.3	64.5	67.4	85.4	3	3	3	0.58	0.00988	Similar to cyclin D binding myb-like transcription factor 1; cyclin D-binding Myb-like protein	cyclin D-interacting myb-like protein [Rattus norvegicus]
1373893_at	---	---	BI291309	60.5	61.8	64.8	64.3	80.6	63.6	44.2	31.7	45.2	3	3	3	0.65	0.00997	---	homologue to UP|K20A_MOUSE (P97329) Kinesin family member 20A (Rabkinesin-6) (Rab6-interacting kinesin-like protein) (Kinesin-like protein 174), partial (10%)
1367949_at	Penk-rs	Penk-rs	NM_017139.1	183.7	242.7	258	252.2	315.1	262.5	177.2	157.6	173.9	3	3	3	0.74	0.01	preproenkephalin, related sequence
1367777_at	Decr1	Decr1	NM_057197.1	338.5	346	367.3	384.8	376	390	299.5	295.7	345.8	3	3	3	0.89	0.01	2,4-dienoyl CoA reductase 1, mitochondrial
1371646_at	Pgd	Pgd	AI008441	310.8	351.9	357.8	344.9	365.2	354.6	252.7	238.2	303.2	3	3	3	0.78	0.0102	Phosphogluconate dehydrogenase	UP|Q7TP11 (Q7TP11) Cc2-27, partial (61%)
1375945_at	---	Tem7	BG375285	135	144.5	140.3	91.2	114	94.2	69	102.8	60.9	3	3	3	0.55	0.0102	Similar to tumor endothelial marker 7-related precursor	UP|Q91ZV6 (Q91ZV6) Tumor endothelial marker 7-related precursor, partial (10%)
1376056_at	---	---	BF291214	75	99.3	93.5	67.4	71.5	66.4	63.8	70.1	80.4	3	3	3	0.8	0.0104	Similar to Plec1 protein
1392453_at	Clcn3	Clcn3e	AI763523	121	136.6	105.2	93.9	93.3	76	56.1	65.6	84.5	3	3	3	0.57	0.0106	Chloride channel 3	homologue to UP|Q86Z21 (Q86Z21) Clcn3e protein, partial (98%)
1374107_at	Elac2	Elac2	AI229668	51.1	60.7	58.7	40.6	50.9	45.4	35.5	44.5	47.1	3	3	3	0.75	0.011	elaC homolog 2 (E. coli)	UP|RNZ2_RAT (Q8CGS5) Zinc phosphodiesterase ELAC protein 2 (Ribonuclease Z 2) (RNase Z 2) (tRNA 3 endonuclease 2) (ElaC homolog protein 2) , complete
1377439_at	---	---	BF408617	48.6	55.3	56.7	60.4	57.1	50.9	34.1	36.3	46.3	3	3	3	0.73	0.011	Similar to hypothetical protein FLJ13231
1387783_a_at	Acaa1	Acaa1	NM_012489.1	248.4	288.3	292.8	312.8	327.4	314.7	175.2	249.7	214.7	3	3	3	0.77	0.0111	acetyl-Coenzyme A acyltransferase 1 (peroxisomal 3-oxoacyl-Coenzyme A thiolase)
1388164_at	RT1.S3	RT1.S3	AF029241.1	283.2	396.3	364.1	173.1	231.8	203.5	264.9	203.4	221.6	3	3	3	0.66	0.0112	MHC class Ib RT1.S3
1375685_at	---	---	BI282257	151.9	167	168.6	150.5	108.6	136.5	82.9	59	101.9	3	3	3	0.5	0.0113	---	similar to UP|Q8BY15 (Q8BY15) Mus musculus 3 days neonate thymus cDNA, RIKEN full-length enriched library, clone:A630097K09 product:SORTING NEXIN 10, full insert sequence, partial (19%)
1389071_at	---	---	BI287221	689.4	753	712.8	604.5	590.5	617.9	443.5	484.7	603	3	3	3	0.71	0.0116	---	homologue to UP|Q8C2W6 (Q8C2W6) Mus musculus 2 days pregnant adult female ovary cDNA, RIKEN full-length enriched library, clone:E330024K12 product:tangerin, full insert sequence. (Fragment), partial (67%)
1389102_at	---	---	BG378147	356.9	450.6	470.7	490.3	498.6	475	291.1	311.6	374.2	3	3	3	0.76	0.0116	---	homologue to GB|AAH06755.1|13879551|BC006755 Dock1 protein {Mus musculus;} , partial (26%)
1389098_at	---	---	AI407261	239.6	241.2	247.8	269.7	247.9	248.7	215.4	199.2	226.6	3	3	3	0.88	0.0118	---	similar to UP|Q86U25 (Q86U25) Full-length cDNA clone CS0DA007YG23 of Neuroblastoma of Homo sapiens (human), partial (6%)
1371715_at	---	---	AI012212	381	408.9	396.4	515.6	391.1	505.1	336.8	325.6	273.8	3	3	3	0.79	0.0118	---	GB|AAH22674.1|18490493|BC022674 expressed sequence AU041967 {Mus musculus;} , complete
1380517_at	---	---	BI288315	37.1	37.4	40.1	45	36.8	60.7	24	25.5	17.3	3	3	3	0.58	0.0118	Similar to DXHXS6673E protein	homologue to UP|Q8CG95 (Q8CG95) Zfp261 protein, partial (55%)
1372069_at	---	Kank	BF284716	1416.1	1102.9	1178.7	1064.7	1024.4	988.9	808.2	917.8	722.2	3	3	3	0.66	0.0119	Similar to bA130C19.2 (KIAA0172 protein)	homologue to UP|Q80U69 (Q80U69) MKIAA0172 protein (Fragment), partial (36%)
1372855_at	---	---	BF287135	84.5	80	69.7	73.2	66.6	53.1	34.8	46.7	50.8	3	3	2	0.56	0.0119	---
1372820_at	---	---	BE109102	368.2	388	363.6	266.8	196.4	258.9	299.6	244	231.1	3	3	3	0.69	0.012	---	weakly similar to UP|Q6IR92 (Q6IR92) PREP protein (Fragment), partial (4%)
1376303_a_at	LOC299608	LOC299608	BF407469	57.4	65.4	55.2	68.3	72.2	61.8	43.8	42.8	51.6	2	3	2	0.78	0.012	Membralin	homologue to UP|Q8CIV1 (Q8CIV1) Membralin splice variant 2 (Fragment), partial (29%)
1370190_at	H3f3b	H3f3b	BG663226	1927.4	1357.7	1451.9	1694.4	1594.8	1777.2	1315.8	1055.1	1211.5	3	3	3	0.76	0.0121	H3 histone, family 3B	UP|Q9D0H3 (Q9D0H3) Mus musculus 10 days embryo whole body cDNA, RIKEN full-length enriched library, clone:2610017D13 product:H3 histone, family 3B, full insert sequence, complete
1369972_at	Serpinb5	SerpinB5	NM_057108.1	77.7	74.2	75.3	66.4	68.5	62.4	36.4	53.4	56.2	2	3	2	0.64	0.0122	serine (or cysteine) proteinase inhibitor, clade B, member 5
1374511_at	---	---	BI291354	35.9	37.9	43.2	47	49.2	44.6	32.1	39.1	28.8	3	3	2	0.85	0.0123	---
1376221_at	---	---	BG373555	60	48.7	51.2	39.5	30.9	30.9	31.6	43.4	38	3	3	3	0.71	0.0123	---	homologue to UP|Q42461 (Q42461) High mobility group protein, partial (8%)
1371331_at	---	---	BG665037	2714.7	2526.9	2858.8	1853.3	1665	1881.9	2163	1779.2	2280.3	3	3	3	0.77	0.0123	---	similar to UP|NU4M_RAT (P05508) NADH-ubiquinone oxidoreductase chain 4 , partial (7%)
1388374_at	---	---	AI412011	137.9	148	162.2	122.5	139.9	112.9	89	119.7	106.2	3	3	3	0.7	0.0125	---
1371736_at	---	---	AI411283	204.7	227.2	206	219.7	238.7	219.3	139.6	173.3	186	3	3	3	0.78	0.0126	---	homologue to UP|Q8N5G0 (Q8N5G0) LOC389203 protein (Fragment), partial (61%)
1383465_at	---	---	AI058747	72.2	98.6	79.9	86.9	67.2	93.8	55.7	44.1	47.2	3	3	3	0.59	0.0127	---	homologue to UP|Q8VDG8 (Q8VDG8) Pon2 protein, partial (11%)
1399007_at	---	---	BF557930	113.4	139.1	146.3	104.3	105.2	99.4	97.6	102.6	76.2	3	2	3	0.69	0.0131	Similar to component of oligomeric golgi complex 2	homologue to UP|COG2_MOUSE (Q921L5) Conserved oligomeric Golgi complex component 2 (Low density lipoprotein receptor defect C-complementing protein), partial (16%)
1373243_at	---	---	BG378288	479.9	487.6	410.3	321.5	351	333.9	350.9	358.1	438.4	3	3	3	0.83	0.0132	Similar to RIKEN cDNA 1110011E12	homologue to UP|PMVK_MOUSE (Q9D1G2) Phosphomevalonate kinase (PMKase) , complete
1372561_at	---	---	AI234095	300.2	274	229.7	203.5	196.9	199.2	201.6	192.1	220.5	3	3	3	0.76	0.0132	Similar to hypothetical protein AL133206	similar to UP|Q91VZ6 (Q91VZ6) Stromal membrane-associated protein 1, partial (34%)
1370855_at	Cst3	Cst3	BG666933	3696.7	3182.1	3639.6	3471.4	3495.3	3613.3	2258.1	2458.7	2968.7	3	3	3	0.73	0.0133	cystatin C	UP|CYTC_RAT (P14841) Cystatin C precursor (Fragment), complete
1384517_at	---	---	BF420144	44.9	54.2	56.9	53.7	70.9	54.3	31.9	31.9	44.2	3	3	3	0.69	0.0134	---	similar to UP|Q8TBS2 (Q8TBS2) ZNF496 protein (Fragment), partial (9%)
1376049_at	---	---	AA925805	229.1	229.1	150.7	224.5	192.5	242.4	128.8	116.2	126.4	3	3	3	0.61	0.0134	---
1399004_at	---	---	BM986309	717.9	648.3	657.5	559.7	566.6	574.1	537.8	600.2	596.9	3	3	3	0.86	0.0135	---	UP|CT52_HUMAN (P60602) Protein C20orf52, complete
1370071_at	Ada	Ada	NM_130399.1	214.5	206.1	220.8	209.7	214	230.2	117	167.3	168.7	3	3	3	0.71	0.0136	adenosine deaminase
1374312_at	---	---	BI297050	137.8	139.5	160.9	177.6	143.5	164.6	94.3	119.9	120.2	3	3	3	0.76	0.0136	---	homologue to GB|AAB50568.1|471981|MUSURKI uridine kinase {Mus musculus;} , partial (29%)
1372483_at	---	---	AI230979	236.8	193.6	167.3	172	146.4	138.3	98.8	136	104.1	3	3	3	0.57	0.0136	Hypothetical LOC304302	similar to GB|AAB91281.1|2650711|AE001111 A. fulgidus predicted coding region AF2391 {Archaeoglobus fulgidus DSM 4304;} , partial (26%)
1389646_at	---	---	BE100584	124	111.2	109.9	89.8	103.5	85.5	93.3	92.8	89.8	3	3	3	0.8	0.0138	---	UP|Q6PD06 (Q6PD06) Cdc23 protein, partial (48%)
1389439_at	---	---	AI172618	131.7	122.7	151.4	162.6	137.2	169.6	90.8	89.8	118.3	3	3	3	0.74	0.0138	---
1373046_at	---	---	AW918273	41.6	52.9	57.8	27.2	42.4	33	31.7	41.4	34.1	3	3	2	0.7	0.0138	Similar to DAZ-associated protein 1	UP|DZP1_MOUSE (Q9JII5) DAZ-associated protein 1 (Deleted in azoospermia-associated protein 1), partial (62%)
1388839_at	Rab2l	Rab2l	AI233143	239.1	263.7	315.1	260.6	192.6	251.3	162.9	163.3	187	3	3	3	0.63	0.0138	RAB2, member RAS oncogene family-like	UP|Q6MGC5 (Q6MGC5) RAB2, member RAS oncogene family-like, complete
1370968_at	Nfkb1	Nfkb	AA858801	286.7	305.6	284.6	312.1	353.6	314.2	261.3	261.2	224.5	3	3	3	0.85	0.0139	Nuclear factor kappa B p105 subunit	UP|KBF1_RAT (Q63369) Nuclear factor NF-kappa-B p105 subunit (DNA-binding factor KBF1) (EBP-1) [Contains: Nuclear factor NF-kappa-B p50 subunit] (Fragment), complete
1372301_at	---	Aebp1	BI278482	3006.7	2700.2	2976.1	1778.8	1770.9	1569.4	1529.8	1769.1	2313	3	3	3	0.65	0.014	Similar to aortic carboxypeptidase-like protein ACLP	homologue to UP|O88442 (O88442) Aortic carboxypeptidase-like protein ACLP, partial (78%)
1371033_at	RT1-Bb	RT1-Bb	AI715202	92.4	362.6	61.7	142.8	152.7	68.1	21.4	20.8	14	3	3	0	0.11	0.014	RT1 class II, locus Bb	homologue to UP|HB2B_RAT (P29826) RT1 class II histocompatibility antigen, B-1 beta chain precursor (RT1.B-beta(1)), complete
1374810_at	---	---	BI293282	58.3	57.2	63.5	76.3	83.2	51.7	30.9	46	37	2	3	1	0.64	0.0141	---
1377062_at	---	---	BE100468	74.6	66.2	68.6	56.1	64.4	55.2	44.4	56.5	54.7	3	3	2	0.74	0.0142	Similar to centrosomal Nek2-associated protein 1	homologue to UP|CEP2_MOUSE (Q60952) Centrosomal protein 2 (Intranuclear matrix protein) (Fragment), partial (37%)
1373363_at	Map1b	Map1b	BI281702	1474.7	1296.7	1351.6	1021.1	1071.1	990.5	1136.7	1015.5	1238.4	3	3	3	0.82	0.0143	Microtubule-associated protein 1b	homologue to UP|Q61204 (Q61204) EGF repeat transmembrane protein, partial (8%)
1368674_at	Pygl	Pygl	NM_022268.1	49.4	59.4	66.9	50	39.6	50	39.7	39.3	43	3	3	3	0.69	0.0144	liver glycogen phosphorylase
1373491_at	---	---	BI276464	173.6	227.8	210.9	174.5	166.6	155.7	133.2	143	165.7	3	3	3	0.72	0.0145	---	homologue to UP|GLCM_MOUSE (P17439) Glucosylceramidase precursor (Beta-glucocerebrosidase) (Acid beta-glucosidase) (D-glucosyl-N-acylsphingosine glucohydrolase) , complete
1375946_at	---	---	BF415909	99.4	118.4	176.1	107.5	113.6	101.3	73.3	45.1	66.5	3	3	2	0.47	0.0145	---
1373716_at	---	---	BM390404	94.9	80.4	97.9	70.1	69.1	67.6	70.2	64	80.8	3	3	3	0.79	0.0147	Similar to cDNA sequence BC032200	homologue to UP|Q8K287 (Q8K287) CDNA sequence BC032200, partial (31%)
1375867_at	---	---	AW524493	651.3	599.7	606	613	511.2	566.9	513	484.9	521.5	3	3	3	0.82	0.0149	---
1372920_at	---	---	AI411345	123.2	109.2	96.5	117.3	80.4	138.2	24.6	36.2	65.5	3	3	2	0.38	0.0151	Similar to proline dehydrogenase; PRODH	homologue to UP|PROD_MOUSE (Q9WU79) Proline oxidase, mitochondrial precursor (Proline dehydrogenase) , partial (25%)
1368574_at	Adra1b	Adra1b	NM_016991.1	130.2	125.2	142.2	122.5	154.2	126.2	82	102.6	106.1	3	3	3	0.73	0.0151	adrenergic receptor, alpha 1b
1375199_at	---	---	BG378641	65.8	67.4	62.7	87.4	56.5	93.8	37	28.5	43.3	3	3	2	0.56	0.0152	---
1389571_at	---	---	BG666368	112.3	167.5	171.3	71.6	73.8	99.5	97.3	85.5	119.3	3	3	3	0.67	0.0152	---	weakly similar to UP|STA2_HUMAN (P52630) Signal transducer and activator of transcription 2 (p113), partial (12%)
1368331_at	Ctbs	Ctbs	NM_031023.1	145.3	153.3	159.3	179.8	174.1	177.8	148.9	115.5	121.9	3	3	3	0.84	0.0154	chitobiase, di-N-acetyl-
1387557_s_at	Vps33a	Vps33a	NM_022961.1	139.6	123.9	103.5	111.3	108.7	110.2	44.1	79.2	72.9	3	3	3	0.53	0.0156	vacuolar protein sorting 33A (yeast)
1388902_at	---	Loxl	AI599031	676.1	589.2	575.9	435.2	478.1	408.5	443	544.3	487.8	3	3	3	0.8	0.0159	Similar to Loxl protein	homologue to GB|AAH37999.1|23272963|BC037999 lysyl oxidase-like 1 {Mus musculus;} , partial (71%)
1376488_at	---	---	AI101689	122.4	172.9	129.9	139.5	150.8	169.9	105.2	55.3	59.5	3	2	0	0.52	0.016	---	similar to UP|Q8K403 (Q8K403) HAI-2 related small peptide, partial (16%)
1373165_at	---	---	BF404539	93.4	104.9	138.5	129.6	131.2	118.4	90.9	62.2	68.7	3	3	3	0.66	0.016	---
1373745_at	Gtf2h4	Gtf2h4	BE098273	63	56.4	77.6	53.9	57.7	55.1	47.6	41.1	50	3	3	3	0.7	0.0162	general transcription factor II H, polypeptide 4	UP|Q6MG20 (Q6MG20) General transcription factor II H, polypeptide 4, complete
1367680_at	Acox1	Acox1	NM_017340.1	448.4	407.9	422.6	414.8	438	485.5	379	361.7	360.9	3	3	3	0.86	0.0163	acyl-Coenzyme A oxidase 1, palmitoyl
1388942_at	---	---	BM390129	218.9	202	218.5	235.3	213.5	266.3	187.8	176.7	173.7	3	3	3	0.84	0.0163	---	similar to UP|Q6NPS5 (Q6NPS5) At3g24250, partial (9%)
1371868_at	---	---	AA851386	442.7	423.1	353.2	440.7	410	437.5	354.2	325.3	305.5	3	3	3	0.81	0.0163	Similar to breast carcinoma amplified sequence 2; spliceosome associated protein, amplified in breast cancer	UP|Q9D287 (Q9D287) Mus musculus adult male olfactory brain cDNA, RIKEN full-length enriched library, clone:6430539P16 product:breast carcinoma amplified sequence 2, full insert sequence (Breast carcinoma amplified sequence 2) (DNA amplified in mammary carci, complete
1374115_at	---	---	BG380595	34.8	46.3	31.6	24.2	28.8	22.5	23.7	28.3	28	3	1	3	0.71	0.0166	---
1376344_at	---	Cybrd1	AI010267	149.1	111.7	125.9	173.1	102.3	159	77.8	54	71.3	3	3	3	0.53	0.0166	---
1376632_at	---	---	AI602501	768.6	420.7	395.4	562.4	520.3	614.5	261	321.8	273.7	3	3	3	0.54	0.0167	Similar to LIM and cysteine-rich domains 1	homologue to UP|LMC1_MOUSE (Q8VEE1) LIM and cysteine-rich domains protein 1, complete
1388511_at	---	---	AI412079	236.1	225.5	183.7	238.3	220.5	207.9	129.4	123.7	176.8	3	3	3	0.67	0.0169	---	homologue to UP|CED2_HUMAN (Q96P48) Centaurin delta 2 (Cnt-d2), partial (22%)
1390389_at	---	---	BM385936	180.6	148.3	174.4	151.4	145.5	223.9	108.4	103.4	102.4	3	3	3	0.62	0.0171	---	UP|MERK_RAT (P57097) Proto-oncogene tyrosine-protein kinase MER precursor (C-mer) (Receptor tyrosine kinase MerTK) , partial (98%)
1377310_at	---	---	BG374304	191.1	169.1	152	186.4	144.3	164.5	125.5	101.2	112.1	3	3	3	0.66	0.0174	---	UP|Q7TQ12 (Q7TQ12) Aa1114, partial (9%)
1376580_at	---	Frda	BG375952	114.4	112.6	126.4	98.3	106.4	108.9	83.4	105.6	83.1	2	3	0	0.77	0.0175	Similar to frataxin	homologue to UP|FRDA_MOUSE (O35943) Frataxin, mitochondrial precursor (Fxn), partial (83%)
1389162_at	---	---	BI277328	227.4	249.8	240.8	223.3	259.8	246.6	185.8	191.4	216.9	3	3	3	0.83	0.0175	Similar to HIRA-interacting protein 5 (mHIRIP5)	homologue to UP|Q6VNZ7 (Q6VNZ7) NifU-like protein HIRIP5 (Fragment), partial (98%)
1377325_a_at	---	---	AW531278	561.5	403.2	456.5	431.2	348.2	471.5	330.3	270.8	259.4	3	3	3	0.61	0.0175	---
1367537_at	---	---	AI012479	158.5	126.4	175.6	183.8	176.3	170.7	125.6	124.1	121	3	3	3	0.8	0.0175	Similar to Clast4 protein	homologue to UP|4ET_MOUSE (Q9EST3) Eukaryotic translation initiation factor 4E transporter (eIF4E transporter) (4E-T) (Eukaryotic translation initiation factor 4E nuclear import factor 1), partial (17%)
1389246_at	---	---	BF282414	378	430.9	435.6	429.5	422.9	451.8	368.5	310.7	356.4	3	3	3	0.83	0.0176	---
1390341_at	---	---	BF396709	127.4	102.9	106.2	94.6	77	88	68.4	85.7	74.4	3	3	3	0.68	0.0176	---
1398355_at	---	---	AI232142	140.8	63.3	87.9	137.7	104.7	144.5	54.8	51.5	44.7	3	3	3	0.52	0.0176	---
1374061_at	---	---	BF282054	369	199.6	205.5	323.7	248	411.9	118.2	151.3	142	3	3	3	0.53	0.0177	Similar to RIKEN cDNA 1110055L24	similar to UP|Q8IX05 (Q8IX05) C-type lectin BIMLEC precursor (Type I transmembrane C-type lectin receptor DCL-1), partial (78%)
1373271_at	---	---	AI104034	98	93.6	128.7	74.1	91.7	93.2	64.2	74.6	77.5	3	3	3	0.68	0.0178	Similar to CG10153-PA	GB|AAH49179.1|29165850|BC049179 trafficking protein particle complex 5 {Mus musculus;} , complete
1375536_at	---	---	BI287975	331.9	362.1	290.4	378.4	341.8	361.3	271.9	298	262.8	3	3	3	0.85	0.0179	---	homologue to GB|AAD47836.1|5713187|AF170709 66 kDa Numb protein isoform {Mus musculus;} , partial (85%)
1389019_at	---	---	AI178561	204.9	253.3	220.5	158.2	154	129.9	144.3	140.8	203.7	3	3	3	0.72	0.0184	---
1373264_at	---	---	BE110658	28	43.8	46.1	70	42.1	41.7	17	28.1	20.9	3	3	1	0.56	0.0187	---
1388717_at	---	---	BM384163	286.9	291	269.8	185.8	238.6	206.9	129.2	178.4	209.3	3	3	3	0.61	0.0188	---
1373135_at	---	---	AW531123	351	364.4	317	265.8	280.8	252.5	220	268.2	293.4	3	3	3	0.76	0.0189	---	similar to UP|Q7ZYJ9 (Q7ZYJ9) Mgc2744-prov protein, partial (41%)
1376325_at	---	Nfrkb	BM388975	109.1	104.9	92.8	98.8	69.1	96.7	65	56.7	63	3	3	3	0.6	0.0192	---
1372115_at	---	---	AI408477	219	232.8	242.9	217.8	218.6	233.9	206.3	200.6	186.5	3	3	3	0.85	0.0193	---	UP|Q6WKZ8 (Q6WKZ8) Ubiquitin ligase UBR2, partial (3%)
1389230_at	---	---	AA818910	438.5	422	454.4	290.1	217.2	274.2	378.6	240.6	314	3	3	3	0.71	0.0193	---	homologue to UP|Q80TE6 (Q80TE6) MKIAA1376 protein (Fragment), complete
1370209_at	Bteb1	Klf9	BE101336	1797.3	1521.9	1826.9	1166.6	1048.6	1295.5	1330.6	1210	1493	3	3	3	0.78	0.0194	basic transcription element binding protein 1	UP|BTE1_RAT (Q01713) Transcription factor BTEB1 (Basic transcription element binding protein 1) (BTE-binding protein 1) (GC box binding protein 1), complete
1389487_at	---	---	AA818949	25.9	20.4	23.4	17.1	28.5	24.6	13.2	13.2	14.7	3	3	1	0.59	0.0194	Similar to DnaJ (Hsp40) homolog, subfamily B, member 12	homologue to UP|Q8C4C9 (Q8C4C9) Mus musculus 0 day neonate cerebellum cDNA, RIKEN full-length enriched library, clone:C230062D10 product:DnaJ (Hsp40) homolog, subfamily B, member 12, full insert sequence, complete
1368095_at	---	---	NM_013218.1	355.3	333.5	358.6	325.8	314	297	309	304.6	300.6	3	3	3	0.87	0.0194	---
1367648_at	---	Igfbp2	NM_013122.1	474.6	406.8	434.4	183.1	159.4	233.2	75.8	244.8	150.3	3	3	3	0.36	0.0196	---
1368509_at	Bbs2	Bbs2	NM_053618.1	76.1	65.3	65.1	58.3	54.1	55.1	54.8	57	52	3	3	3	0.79	0.0196	Bardet-Biedl syndrome 2 (human)
1379486_at	---	---	AA860029	20.6	30	22	18	15	11	8.7	12.9	15.3	3	1	0	0.51	0.0197	---
1374904_at	---	---	AI175048	24.2	29.8	21.6	36	23.3	29.8	13.3	11.5	17.1	3	3	2	0.55	0.0199	---
