# Supplementary material for: Vascular microarray profiling in two models of hypertension identifies caveolin-1, Rgs2 and Rgs5 as antihypertensive targets
Source: BMC Genomics. 2007 Nov 7;8:404. doi: 10.1186/1471-2164-8-404 (PMC2219888; doi:10.1186/1471-2164-8-404)
Supplement: Additional file 13 — Genes with increased expression in SHR vs ACTH. Gene lists of statistical analysis of microarray data including gene names, gene descriptions, biological function, Affymetrix IDs, accession numbers, expression levels and p-values. [file 1471-2164-8-404-S13.xls]

## Sheet: Revised Table S13 Up in SHR v A
Table S13. Genes with increased expression in SHR vs ACTH
Affy.ID	Gene.Symbol	Gene Symbol HG	Genbank.Accession.Nr	WKY1	WKY2	WKY3b	ACTH1	ACTH2	ACTH3	SHR1	SHR2	SHR3	Npres.WKY	Npres.ACTH	Npres.SHR	Av.FC.SHR.ACTH	p.value	Gene.Title	TGI.Annotation
1370447_at	Loc192259	Loc192259	D63648.1	37.2	39.4	40.5	28.4	29.7	30	50	54	55.3	3	3	3	1.81	1.75e-06	phospholipase B
1374921_at	---	---	BI274548	45.2	60.9	57.5	55.1	46.9	44.5	173	170.6	189.4	3	3	3	3.64	5.83e-06	Similar to helicase-like protein NHL isoform 2	similar to UP|Q6H0K8 (Q6H0K8) DEAH helicase isoform 1, partial (5%)
1371776_at	---	---	AA819268	55.9	51.3	47.1	56.1	60.1	55.9	996.6	513.1	528.7	3	3	3	11.84	1.69e-05	---
1367744_at	Maged2	Maged2	NM_080479.1	488.3	511.1	474.1	314.7	348.5	339.2	840.5	700.8	697.5	3	3	3	2.23	3.11e-05	melanoma antigen, family D, 2
1387022_at	Aldh1a1	Aldh1a1	NM_022407.2	86.9	75.9	63	25.5	28.7	22.4	121.9	102.8	129.5	3	0	3	4.62	3.76e-05	aldehyde dehydrogenase family 1, member A1
1374007_at	---	---	AI178499	270.3	257.2	247.2	236.6	239.4	258.7	360.1	365.7	367	3	3	3	1.49	3.83e-05	---	homologue to UP|Q8BU53 (Q8BU53) Mus musculus 2 days pregnant adult female oviduct cDNA, RIKEN full-length enriched library, clone:E230038K10 product:procollagen-proline, 2-oxoglutarate 4-dioxygenase (proline 4-hydroxylase), alpha II polypeptide, full insert sequence, partial (12%)
1387146_a_at	Ednrb	EdnrB	X57764.1	39.8	38.8	45.8	45.9	49.4	42.3	67.7	71.6	66.3	2	3	3	1.49	4.23e-05	endothelin receptor type B
1388126_at	Minpp1	Minpp1	BG380493	114.2	131.6	131.9	145.9	135.7	166.6	328.2	275.2	294.5	3	3	3	2	4.72e-05	Multiple inositol polyphosphate histidine phosphatase 1	UP|O35217 (O35217) Hepatic multiple inositol polyphosphate phosphatase, complete
1371213_at	RT1-A3	RT1-A3	AJ005023.1	32.3	38.7	42.3	42.1	52.5	45.3	75.9	74.5	71.8	2	2	3	1.59	5.05e-05	RT1 class I, A3
1390722_at	---	---	AW531272	64.5	22.5	45.5	38.4	37.8	21.8	1107.9	1003.1	810.6	3	3	3	29.81	5.27e-05	---
1367533_at	---	---	BG663097	133.6	135.6	146.8	127.1	144.2	139.2	294.3	250.3	240.3	3	3	3	1.91	7.5e-05	Similar to signal transducer and activator of transcription interacting protein 1	homologue to UP|Q91WG4 (Q91WG4) Signal transducer and activator of transcription interacting protein 1 (Mus musculus 15 days embryo male testis cDNA, RIKEN full-length enriched library, clone:8030474L04 product:signal transducer and activator of transcription interactin, partial (72%)
1388324_at	Nit1	Nit1	BG668463	134.4	145.7	152.1	172.5	157.1	160	250.6	233.8	222.2	3	3	3	1.44	8.47e-05	nitrilase 1	homologue to UP|O88526 (O88526) Nitrilase homolog 1, partial (98%)
1369110_x_at	RT1-Aw2	RT1-Aw2	NM_012645.1	161.2	130.9	99.7	51	62.1	82.6	422.6	436.8	444	3	3	3	6.66	8.59e-05	RT1 class Ib, locus Aw2
1372150_at	---	---	AI229488	265.3	301.6	308.6	263.1	265.3	258.5	520.1	556.9	456.6	3	3	3	1.95	9.3e-05	---	homologue to UP|Q6ZQG9 (Q6ZQG9) MKIAA0190 protein (Fragment), complete
1387878_at	Glud1	Glud1	AW916644	308.1	308.5	342.2	386.5	391.9	436.3	632.6	648.4	552.6	3	3	3	1.51	0.000148	glutamate dehydrogenase 1, Probe is located 26bp upstream of stop to 460bp into 3'UTR	UP|DHE3_RAT (P10860) Glutamate dehydrogenase, mitochondrial precursor (GDH) , complete
1373009_at	---	---	AI176734	138.9	124	125.4	85.9	87.5	93.5	142.6	163.5	149.3	3	3	3	1.71	0.00015	Similar to RIKEN cDNA 0610037L13	homologue to GB|CAG33527.1|48146609|CR457246 FLJ20580 {Homo sapiens;} , complete
1372510_at	---	---	AI172302	61.2	81.8	70.1	105.1	93.2	90.3	146.3	145.2	145	1	2	3	1.51	0.000166	---	similar to UP|Q62368 (Q62368) Tx01 (Fragment), partial (83%)
1387134_at	Slfn3	Slfn3	NM_053687.1	190.2	267.4	163.1	63.9	55.2	51.1	112.3	111.9	116	3	0	3	2	0.000174	schlafen 3
1387854_at	Col1a2	Col1A2	BI282748	4511.2	3536.7	3448.2	1934.7	1849.6	1621.6	2823.5	2618.6	2877.7	3	3	3	1.54	0.000176	procollagen, type I, alpha 2	UP|CA21_RAT (P02466) Collagen alpha 2(I) chain precursor, complete
1373053_at	---	---	AI169620	11.1	19.8	6.1	19.3	20.5	24	264.4	214.4	224.2	1	3	3	11.02	0.000184	---	weakly similar to UP|ENV_IPMAE (P31789) Env polyprotein precursor (Coat polyprotein) [Contains: Surface protein; Transmembrane protein], partial (7%)
1387795_at	Pola2	Pola2	NM_053480.1	41.8	56.9	57.5	24.9	26.5	21.2	40.8	54.9	54.3	2	1	3	2.07	0.000207	DNA polymerase alpha subunit II
1389687_at	---	---	BI273981	148.6	160.6	156.3	181.3	176.7	176.2	227	219.8	203.3	3	3	3	1.22	0.000219	---	homologue to UP|Q7TNV2 (Q7TNV2) Ahi1 protein, partial (3%)
1367700_at	Fmod	Fmod	NM_080698.1	2289.6	2037.2	2064.3	934.4	1007.9	882.5	1576.8	1971	1696.6	3	3	3	1.86	0.000219	fibromodulin
1371942_at	---	---	BM390378	108.6	134.4	112	113.4	98.3	94.5	207.8	238.1	285.1	3	3	3	2.39	0.00022	Similar to Glutathione S-transferase, theta 3	similar to UP|Q8NH31 (Q8NH31) Seven transmembrane helix receptor, partial (8%)
1371412_a_at	---	p311	BE107450	697.6	1011.6	669.7	278.5	279.3	227.7	787	688.2	628.4	3	3	3	2.68	0.00026	---
1371875_at	---	---	BM388852	61.4	71.2	58.5	72.6	79	65.5	149.7	154.6	122.4	3	3	3	1.97	0.00028	---
1376513_a_at	---	---	BE098803	47.3	49.6	43.3	59.6	50.2	61.7	96.3	111	107.8	3	3	3	1.84	0.00028	---
1376129_at	---	---	BE108174	55	61.7	50.8	30.5	40.6	57.2	207.3	172.2	170.6	2	2	3	4.29	0.000289	---	similar to UP|Q6ISR4 (Q6ISR4) VPS13C protein (Fragment), partial (33%)
1372240_at	Sgca	Sgca	BG378841	216.8	214.9	219.4	143.4	163	150.3	209	244.1	256.8	3	3	3	1.55	0.000296	Sarcoglycan, alpha (50kDa dystrophin-associated glycoprotein)	homologue to UP|SGCA_MOUSE (P82350) Alpha-sarcoglycan precursor (Alpha-SG) (Adhalin) (50 kDa dystrophin-associated glycoprotein) (50DAG), partial (26%)
1373810_at	---	---	BF284175	34.7	36.2	31.4	56.4	48.7	41.7	91.6	83.8	100	2	3	3	1.88	0.000301	Similar to group XII-1 phospholipase A2	homologue to UP|Q8BMX2 (Q8BMX2) Mus musculus 11 days embryo whole body cDNA, RIKEN full-length enriched library, clone:2700052I06 product:GROUP XII-1 PHOSPHOLIPASE A2, full insert sequence. (Fragment), complete
1390430_at	---	---	BF284190	576.1	575.4	572.8	258	273.7	324.1	447.8	541.4	590.7	3	3	3	1.85	0.000311	---
1388694_at	LOC360231	LOC360231	AI233121	571.2	908.7	737.2	206.3	187.1	218.2	451.3	663.3	555.1	3	3	3	2.73	0.000317	MHC class I RT1.O type 149 processed pseudogene	similar to UP|Q6QMF3 (Q6QMF3) MHC class I antigen precursor (Fragment), partial (44%)
1389305_at	---	Anxa4	BM385237	1068.1	1055.3	947.5	1086.6	1055.5	1161.4	1499.2	1609.4	1410.3	3	3	3	1.37	0.000334	---	GB|BAA07399.2|21326829|RATZAP36B zymogen granule membrane associated protein {Rattus norvegicus;} , complete
1371322_at	---	---	BI275624	1338.5	1248.6	1293.8	987.6	884.2	935.3	1280.9	1392.4	1351.5	3	3	3	1.43	0.000345	---	homologue to UP|LMG1_MOUSE (P02468) Laminin gamma-1 chain precursor (Laminin B2 chain), partial (51%)
1377011_at	---	---	BF415061	114.7	119.7	135.8	145.3	117.6	224.6	553.2	449.5	523.2	3	3	3	3.13	0.00035	---
1390710_x_at	---	---	AA850618	144.4	129.2	153.9	66.3	67.9	66	101	74.7	91.3	3	3	3	1.33	0.000373	Similar to gp250 precursor	homologue to GB|AAC16739.1|2654025|AF031816 gp250 precursor {Mus musculus;} , partial (9%)
1375857_at	---	Myof1	AW917760	173.7	205.6	200.8	184.6	152.3	183.9	338.3	287.5	325.3	3	3	3	1.83	0.000402	Similar to Myoferlin (Fer-1 like protein 3)	homologue to UP|Q80V33 (Q80V33) Fer1l3 protein (Fragment), partial (15%)
1372294_at	---	---	BI278571	777.5	842.4	831	548.3	501.4	582.9	774.9	753.7	724.7	3	3	3	1.38	0.000428	---	melanoma-associated antigen MG50 [Rattus norvegicus]
1376109_at	---	---	BM387711	513.4	380.9	445.2	280.8	326.2	261.3	657.9	596.9	640.5	3	3	3	2.18	0.000439	---
1387789_at	Erg	Erg	NM_133397.1	95.7	83.3	95.4	107.3	107.3	101.3	182.4	209.1	155	3	3	3	1.73	0.000472	v-ets erythroblastosis virus E26 oncogene like (avian)
1387074_at	Rgs2	Rgs2	AY043246.1	940.2	914	980.3	505.2	487	473.1	931.5	736.1	715.2	3	3	3	1.63	0.000484	regulator of G-protein signaling protein 2
1370960_at	Igfbp5	Igfbp5	BE104060	649.4	473.1	462.6	227.4	242.4	194.1	330.1	356.1	382	3	3	3	1.61	0.000492	insulin-like growth factor binding protein 5	Rattus norvegicus insulin-like growth factor binding protein 5 mRNA, 3' UTR
1390692_at	---	---	BE105721	607.5	600.6	636.1	488.2	469.9	472.2	562	587.9	587.8	3	3	3	1.21	0.000495	---	homologue to UP|Q922Y4 (Q922Y4) Ctps protein, partial (77%)
1375023_at	---	---	BE104415	76.9	79.9	75.9	48.2	44.2	50.1	60.3	73.6	75.3	3	3	2	1.47	0.000517	---	homologue to UP|Q6PDJ2 (Q6PDJ2) BC058674 protein (Fragment), partial (21%)
1376574_at	---	---	BI282932	281.3	311.3	307.4	377.3	405.9	400.8	645.2	585.2	487.7	3	3	3	1.45	0.000531	---
1370463_x_at	---	---	U50449.1	32.9	8.3	14.1	14.8	14.5	9.4	229.3	281.7	162.6	1	0	3	17.41	0.00054	---
1371310_s_at	Serpinh1	SerpinH1	BI285495	1987.9	1610.1	1354.9	1109.6	1048.1	1069	1808.2	1740.9	1922.5	3	3	3	1.7	0.000582	serine (or cysteine) proteinase inhibitor, clade H, member 1	UP|HS47_RAT (P29457) 47 kDa heat shock protein precursor (Collagen-binding protein 1) (GP46), complete
1374276_at	---	---	BE104102	14	21.3	22.7	29.5	27	30.5	70.1	67.8	46.6	0	3	3	2.12	0.000582	---	similar to UP|O63614 (O63614) ATP synthase subunit 8, partial (26%)
1368393_at	C1qr1	C1qr1	NM_053383.1	308.6	283.9	255.4	388.2	385.5	378.8	745.9	598.7	526.2	3	3	3	1.62	0.00059	lymphocyte antigen 68
1374635_at	---	---	AW527151	53.7	47.8	43.7	29.4	32.8	31.3	115.5	74.5	88.1	3	1	3	2.97	0.000598	---	similar to UP|Q6TXI7 (Q6TXI7) LRRGT00012, partial (6%)
1376571_at	---	---	BI285997	105.5	108.5	96.7	89.3	90.9	95.2	132.7	130.9	145.6	3	3	3	1.49	0.000603	Similar to RIKEN cDNA 0610027O18	similar to GB|AAH02833.1|12803969|BC002833 cancer/testis antigen 2, isoform b {Homo sapiens;} , partial (11%)
1370530_a_at	Pld1	Pld1	AB000779.1	118.6	117.8	111.9	94.4	95.8	89.6	114.8	112.9	113.5	3	3	3	1.22	0.000613	phospholipase D1
1374176_at	---	---	AI408727	14.6	16.5	14.7	19.9	24.7	21.6	33	29.6	29.5	3	3	3	1.39	0.000617	Similar to DNA segment, Chr 4, Brigham & Womens Genetics 0951 expressed	similar to UP|HME1_HUMAN (Q05925) Homeobox protein engrailed-1 (Hu-En-1), partial (6%)
1373813_at	---	---	BM388610	394.1	375	394.1	376.2	367.9	379.4	670.1	591.5	524.3	3	3	3	1.59	0.00062	Similar to ER-resident protein ERdj5	homologue to UP|Q8CH78 (Q8CH78) ER-resident protein ERdj5, complete
1387946_at	Lgals3bp	Lgals3bp	AF065438.1	131.4	190.9	195.9	88.6	81.2	82.2	125.6	126.9	131.7	3	3	3	1.52	0.000657	lectin, galactoside-binding, soluble, 3 binding protein
1388668_at	---	---	BM384972	30.8	48.2	43	42.3	42.3	56.9	95.2	104.5	97.4	1	1	3	2.1	0.000666	---	similar to UP|Q7TQ12 (Q7TQ12) Aa1114, partial (12%)
1377286_at	Ian1	Ian1	BM389208	38.1	40.6	37.1	55.6	68.8	56.9	75.3	67.8	80.6	3	3	3	1.23	0.000713	immune-associated nucleotide 1	UP|IMP4_RAT (Q8K3K9) Immunity-associated protein 4 (Immunity-associated nucleotide 1 protein), complete
1372156_at	---	---	BF414018	123.2	140.9	140.8	127.7	124	122	148.6	147.7	156.3	3	3	3	1.21	0.000726	Similar to RIKEN cDNA 1810014L12	similar to UP|Q07823 (Q07823) MAC30 protein (Fragment), partial (90%)
1375357_at	Dyt1	Dyt1	BE112237	129.9	137.3	138.2	141.9	145.8	149.1	158.3	177.5	163.2	3	3	3	1.14	0.000726	dystonia 1, torsion (autosomal dominant; torsin A)	UP|Q8K3L8 (Q8K3L8) TorsinA, complete
1373306_at	---	---	BM386212	77.9	85.7	94.7	62.4	73.5	67.9	84.6	88.4	82.2	3	3	0	1.25	0.000785	---
1369736_at	Emp1	Emp1	NM_012843.1	39.5	28.9	39.4	37.4	41	42.4	66.5	78.9	81.1	1	2	3	1.88	0.000797	epithelial membrane protein 1
1376481_at	---	---	BF416285	133	100.4	178.9	46.1	48.5	43.9	93.2	103.3	133.1	3	2	3	2.38	0.000798	Similar to a disintegrin-like and metalloprotease with thrombospondin type 1 motifs 9B
1369928_at	Acta1	Acta1	NM_019212.1	573.9	420.1	436.1	668.4	743.1	710.9	901	919.4	858	3	3	3	1.26	0.000811	actin, alpha 1, skeletal muscle
1370028_at	Ace	Ace1	AA926148	57	86.7	64.6	62.7	80.4	70.1	134.3	152.8	138.1	1	1	3	1.99	0.000819	angiotensin 1 converting enzyme 1	somatic angiotensin-1 converting enzyme [Rattus norvegicus]
1368834_at	Camk2d	CaMkIId	AA894330	943.1	861.1	805.7	647	645.9	666.2	1129.8	1064.5	922.9	3	3	3	1.59	0.000826	calcium/calmodulin-dependent protein kinase II, delta
1367589_at	Aco2	Aco2	NM_024398.1	521.6	494.4	528.1	390.4	415.1	439.1	544.9	605.2	602.8	3	3	3	1.41	0.000893	aconitase 2, mitochondrial
1389966_at	---	---	AI176126	2183.2	1767.4	2059.1	1089.5	970.8	900.9	1425.2	1266.7	1623.5	3	3	3	1.46	0.000934	---	homologue to UP|Q99K31 (Q99K31) Col6a3 protein (Fragment), partial (77%)
1376094_at	Hint4	Hint4	AA925490	86.8	103.8	93.7	85.3	110.4	89.3	150.1	142.7	152.7	3	3	3	1.56	0.000957	Histidine triad nucleotide binding protein 4	UP|Q8K3P7 (Q8K3P7) Histidine triad protein 4 (Fragment), complete
1372254_at	Serping1	Serping1	AW915763	574.4	761.7	552.5	756.7	762.8	736.1	1238	1127.8	1077.2	3	3	3	1.53	0.000976	serine (or cysteine) proteinase inhibitor, clade G (C1 inhibitor), member 1, (angioedema, hereditary)	UP|Q6P734 (Q6P734) Serine (Or cysteine) proteinase inhibitor, clade G (C1 inhibitor), member 1, (Angioedema, hereditary), complete
1388792_at	---	Gadd45	AI599423	325.3	398.3	311.5	126.2	130.2	139.7	324.5	216	207.5	3	3	3	1.89	0.00106	Similar to GROWTH ARREST AND DNA-DAMAGE-INDUCIBLE PROTEIN GADD45 GAMMA	UP|G45G_RAT (Q9WTQ7) Growth arrest and DNA-damage-inducible protein GADD45 gamma, complete
1388994_at	---	---	AW917849	65.6	74.5	109.2	56.8	49.6	56.1	147.9	126	119.8	3	2	3	2.42	0.00109	---
1390128_at	---	---	BF557618	86.9	65	87.5	82.1	78.1	79.5	197.8	148.2	151.2	3	3	3	2.07	0.00117	Similar to CHMP1.5 protein	UP|Q96E89 (Q96E89) CHMP1.5 protein (Fragment), partial (92%)
1377334_at	RT1-Ba	RT1-Ba	BG378249	10.2	3.8	21.9	9.4	29	4.1	403.3	360.1	419.1	0	0	3	27.82	0.00119	RT1 class II, locus Ba	homologue to UP|HA2B_RAT (P20037) RT1 class II histocompatibility antigen, B alpha chain precursor, complete
1375760_at	---	---	AI070270	154	189.6	218.5	92.7	109.6	105.2	147.4	135.3	158.8	3	3	3	1.44	0.00121	---	homologue to UP|TATB_PSEAE (Q9HUB4) Sec-independent protein translocase protein tatB homolog, partial (10%)
1373848_at	---	---	BM388575	293.1	272.5	238.6	365.8	444.7	350.4	595.1	551.6	483.9	3	3	3	1.4	0.00121	Similar to RIKEN cDNA 5730449L18	homologue to UP|SN15_MOUSE (Q8R3W5) tRNA-splicing endonuclease subunit Sen15 (tRNA-intron endonuclease Sen15), complete
1375632_at	---	---	H35210	1757.4	1547.2	1656.9	1530.1	1650.9	1643.6	2185.6	2109.8	2285.9	3	3	3	1.36	0.00123	---	UP|Q71QF1 (Q71QF1) Ribosomal protein L38, complete
1390133_at	---	---	AI178277	1069.5	1100.1	1034.4	872.9	925.7	929.3	1433.4	1193.5	1264.4	3	3	3	1.43	0.00135	---
1374560_at	---	---	AI137296	82.8	83.1	84.6	75.9	81.4	73.4	107.6	121.6	97.6	3	3	3	1.42	0.00136	Similar to RIKEN cDNA 3110038B19
1367918_at	Fez1	Fez1	NM_031066.1	67.4	78.7	66.8	58.9	55.3	47.6	83.4	84.7	81.1	3	3	3	1.54	0.00137	fasciculation and elongation protein zeta 1 (zygin I)
1367974_at	Anxa3	Anxa3	NM_012823.1	103.6	171.4	149.5	179	172.6	185	323.8	285.4	292.5	3	3	3	1.68	0.00138	annexin A3
1393891_at	---	Col8A1	BE128699	688.8	534.6	539	372.3	341.2	325.2	552.9	499.7	483.1	3	3	3	1.48	0.00139	Similar to Collagen alpha 1(VIII) chain precursor	homologue to UP|Q921S8 (Q921S8) Col8a1 protein, partial (42%)
1367771_at	Gilz	Gilz	NM_031345.1	592.6	745.1	753.3	458.2	424.8	417.1	707.7	711.4	845.9	3	3	3	1.74	0.00141	glucocorticoid-induced leucine zipper
1370267_at	Gsk3b	Gsk3beta	BF287444	104.9	86.7	87.1	74.7	59.3	67.7	150.1	138.7	121.6	3	3	3	2.03	0.00147	glycogen synthase kinase 3 beta	UP|KG3B_MOUSE (Q9WV60) Glycogen synthase kinase-3 beta (GSK-3 beta) , partial (50%)
1376165_at	---	---	BE098153	374.7	318	304.3	161.6	217.8	204.5	314.7	333.2	328.1	3	3	3	1.67	0.00148	---
1368323_at	Tfpi	Tfpi	NM_017200.1	38.6	46.6	36.4	61.8	36.5	55.8	143.1	123	113.2	3	3	3	2.46	0.0015	tissue factor pathway inhibitor
1398903_at	Esd	Esd	AI411425	825.3	963.8	877.9	922.4	868.8	949.6	1352.8	1151.3	1207.9	3	3	3	1.35	0.00153	Esterase D/formylglutathione hydrolase	homologue to UP|Q9CWI4 (Q9CWI4) Mus musculus ES cells cDNA, RIKEN full-length enriched library, clone:2410046F19 product:esterase 10, full insert sequence, partial (92%)
1371482_at	---	Ndufs2	AA851675	694.4	757.5	652.6	670.1	722.3	737	989.3	1088.9	932.1	3	3	3	1.41	0.00157	Similar to NADH dehydrogenase (ubiquinone) Fe-S protein 2	homologue to UP|NUCM_MOUSE (Q91WD5) NADH-ubiquinone oxidoreductase 49 kDa subunit, mitochondrial precursor (Complex I-49KD) (CI-49KD) , complete
1374207_at	Agpt2	Angpt2	BI275292	663.6	624.8	649.7	437	429.3	474.8	793.8	615.4	658.3	3	3	3	1.54	0.00158	Angiopoietin-2	homologue to UP|AGP2_MOUSE (O35608) Angiopoietin-2 precursor (ANG-2), partial (75%)
1387258_a_at	Pcmt1	Pcmt1	D11475.1	269.9	293.5	309.5	282.4	285.8	310.4	361.6	379.7	362.6	3	3	3	1.26	0.00161	protein-L-isoaspartate (D-aspartate) O-methyltransferase 1
1376824_at	---	---	AI408131	41.4	49.7	51.6	33.8	34.9	31.5	33.2	44.7	41.1	2	1	3	1.19	0.00161	---
1373249_at	---	---	AA817861	132	130.3	129	102.3	101	107.4	126.2	147.4	126.4	3	3	3	1.29	0.00163	---
1386905_at	Prkar1a	Prkar1a	NM_013181.1	308.7	248.6	265.2	225.4	220.5	219.5	370.6	419.1	334	3	3	3	1.69	0.00164	protein kinase, cAMP dependent regulatory, type I, alpha
1389737_at	---	---	BI295980	72.5	69.6	77.1	91.4	86.3	97.3	123.6	142.8	108	3	3	3	1.36	0.00166	Similar to Dystrobrevin alpha (Alpha-dystrobrevin)	UP|Q8BTD9 (Q8BTD9) Mus musculus 18-day embryo whole body cDNA, RIKEN full-length enriched library, clone:1110019N08 product:dystrobrevin alpha, full insert sequence, partial (37%)
1373740_at	---	---	AA851385	219.6	196	231.6	117.5	108.6	115	164.9	191.1	255.3	3	3	3	1.79	0.00167	---
1372273_at	---	---	AA944212	1003	833.4	894	640.2	588.3	656.8	726.1	798	789.3	3	3	3	1.23	0.00175	Similar to glycophorin C isoform 2	UP|Q6XFR6 (Q6XFR6) Glycophorin C, complete
1376011_at	---	---	AI411359	9.9	14.1	14.6	13.5	18.6	17.6	23.3	37.7	36	2	2	3	1.95	0.00177	Similar to mitogen-activated protein kinase kinase kinase 13; leucine zipper-bearing kinase	UP|Q8HY20 (Q8HY20) P14ARF protein, partial (8%)
1377007_at	---	---	AI409696	108.7	103.7	88.5	113	114.2	111.2	150	174.5	158.5	3	3	3	1.43	0.00181	---	similar to UP|Q91WW0 (Q91WW0) Expressed sequence AI591529, partial (66%)
1371015_at	Mx1	Mx1	X52711.1	65.2	95.3	121.2	27.4	18.5	14.3	42.7	30.5	55.8	3	3	3	2.14	0.00192	myxovirus (influenza virus) resistance 1
1371643_at	Ccnd1	Ccnd1	AW143798	991.2	864.7	703.4	459.7	490	348.5	760.5	810.7	823.8	3	3	3	1.84	0.00193	cyclin D1	UP|CGD1_RAT (P39948) G1/S-specific cyclin D1, complete
1372590_at	---	---	BM386449	619.6	794	614.3	346.9	356.7	312.6	419.8	499.4	589	3	3	3	1.48	0.00197	---
1377113_at	---	Vegfr1	BF415786	15.3	26.7	16.2	21.2	23.7	31.4	54.3	58.5	72.4	2	3	3	2.43	0.00199	---
1372092_at	---	---	BI278968	356.9	342.5	319.9	371.6	398.6	298.9	574.4	518.3	548.9	3	3	3	1.54	0.00199	---	similar to UP|Q8BT54 (Q8BT54) Mus musculus 10, 11 days embryo whole body cDNA, RIKEN full-length enriched library, clone:2810027E19 product:torsin family 2, member A, full insert sequence. (Fragment), partial (14%)
1369947_at	Ctsk	Ctsk	NM_031560.1	455.4	538.1	434.5	344.5	302.9	273.2	599.3	519.2	481.5	3	3	3	1.74	0.00204	cathepsin K
1368988_at	Casq2	Casq2	AW520914	765.4	670.7	888.4	626.3	574.8	648.9	1070.3	1006.8	1232.5	3	3	3	1.79	0.0021	calsequestrin 2	UP|CAQ2_RAT (P51868) Calsequestrin, cardiac muscle isoform precursor (Calsequestrin 2), complete
1371150_at	Ccnd1	Ccnd1	X75207.1	146.5	118.5	105.4	78.1	71.5	61	117.6	133.8	136.7	3	3	3	1.84	0.00212	cyclin D1
1367563_at	Sparc	Sparc	D28875.1	2809	3355.5	3316.8	1751.6	1487.9	1303.8	3160.1	4107.3	3258.6	3	3	3	2.32	0.00213	secreted acidic cysteine rich glycoprotein
1388893_at	---	---	AI411616	274.4	283.4	284.8	215.9	179.3	197.1	276.8	254.1	238.9	3	3	3	1.3	0.00215	Similar to Da2-24	UP|Q7TP03 (Q7TP03) Da2-24, partial (92%)
1367786_at	Psmb8	Psmb8	NM_080767.1	241.9	347	339	232.7	262.2	188.2	490.9	493.6	465.2	3	3	3	2.12	0.00215	proteosome (prosome, macropain) subunit, beta type 8
1387454_at	Niban	Niban	NM_022242.2	34.7	34.9	33.5	31.6	26.2	25.7	44.4	63.8	49.4	3	3	3	1.89	0.00218	niban protein
1368544_a_at	Nol3	Nol3	NM_053516.1	90.4	104.6	94.9	64.6	57.7	64.2	80.1	90.5	110	3	3	3	1.5	0.00223	nucleolar protein 3 (apoptosis repressor with CARD domain)
1383564_at	---	---	BF411036	123.5	178.9	150.2	81.4	73.8	92.6	135.4	183.2	146.3	3	3	3	1.88	0.00224	Similar to interferon regulatory factor 7	similar to UP|IRF7_MOUSE (P70434) Interferon regulatory factor 7 (IRF-7), complete
1388604_at	---	---	BI276959	69.8	70.1	79.2	51.9	53.8	54.9	54.5	71.9	61.1	3	3	3	1.17	0.0023	---	homologue to UP|CAQ1_MOUSE (O09165) Calsequestrin, skeletal muscle isoform precursor (Calsequestrin 1), partial (35%)
1398262_at	Prps2	Prps2	NM_012634.1	53.4	53.9	44.9	55.8	65	54.8	91.2	82.4	87.8	3	3	3	1.49	0.00236	phosphoribosyl pyrophosphate synthetase 2
1367926_at	Phb	Phb	NM_031851.1	100.2	101.6	128.9	89.6	100.8	86	132.4	129.5	142.3	3	3	3	1.46	0.00242	prohibitin
1388866_at	---	---	AA799392	859.2	872.8	975.2	575	566.1	615.6	902.2	734.6	889	3	3	3	1.44	0.00247	---	homologue to UP|Q7TQ12 (Q7TQ12) Aa1114, partial (9%)
1370816_at	Nr1d1	Nr1d1	M25804.1	279.2	392.6	420.9	63	78.5	69.7	110	264.8	305.1	3	3	3	3.22	0.00252	nuclear receptor subfamily 1, group D, member 1
1389385_at	---	---	BM390324	90.6	71.4	93.5	56.3	64.4	49.4	91.1	88.3	99.3	3	2	3	1.64	0.00253	Similar to B9	homologue to UP|Q9UPM9 (Q9UPM9) B9, complete
1370810_at	Ccnd2	Ccnd2	L09752.1	454.9	446.5	482.1	295.8	296.9	333.5	676.3	480.2	505.1	3	3	3	1.79	0.00254	Cyclin D2
1386912_at	Pcolce	Pcolce	NM_019237.1	492.5	677.1	371.6	162.2	189.6	120.9	309.8	379.4	497	3	3	3	2.51	0.00257	procollagen C-proteinase enhancer protein
1386937_at	Atp1b1	Atp1b1	AI232036	237.6	307.1	403.2	211.4	204.8	225	439.8	673	680.5	3	3	3	2.8	0.00264	ATPase, Na+/K+ transporting, beta 1 polypeptide	GB|AAA40780.1|203039|RATATPBS Na+, K+ -ATPase beta subunit protein precursor {Rattus norvegicus;} , complete
1370864_at	COLIA1	Col1A1	Z78279.1	2437.8	3207	1940.7	850.8	760.3	439.1	1284.6	1571.4	1659.7	3	3	3	2.2	0.00264	Collagen, type 1, alpha 1
1375182_at	---	---	BE109671	173.9	176.2	191.9	141.6	150.5	170.3	195.8	223.1	227.8	3	3	3	1.4	0.00265	---	similar to UP|SC31_HUMAN (Q07837) Neutral and basic amino acid transport protein rBAT (B(0,+)-type amino acid transport protein) (NBAT) (D2H), partial (21%)
1369422_at	Fap	Fap	NM_138850.1	30.1	37.8	41.5	48.6	58.1	40.4	73.4	67.8	62.1	3	3	2	1.38	0.00267	fibroblast activation protein
1374105_at	---	---	H31665	384	398.6	490.3	252.7	251.2	288.7	316.2	328.8	337.7	3	3	3	1.24	0.00268	---	hypoxia induced gene 1; Hig1-pending [Rattus norvegicus]
1370187_at	Pccb	Pccb	AI502661	288.9	318	309.9	283.1	311.9	282.2	418.7	355.7	408.4	3	3	3	1.35	0.00273	propionyl coenzyme A carboxylase, beta polypeptide	similar to UP|PCCB_RAT (P07633) Propionyl-CoA carboxylase beta chain, mitochondrial precursor (PCCase beta subunit) (Propanoyl-CoA:carbon dioxide ligase beta subunit) , partial (7%)
1388488_at	---	---	AA943742	552.3	543.9	592.7	475.1	520.2	471.5	670.5	625.9	692.2	3	3	3	1.36	0.00275	Similar to U6 snRNA-associated Sm-like protein LSm3 (MDS017)	GB|CAG33466.1|48146487|CR457185 LSM3 {Homo sapiens;} , complete
1372979_at	---	---	BI295828	188.9	181.9	171.8	164.9	189	169.3	233.7	267.9	322.4	3	3	3	1.57	0.00277	---
1373773_at	---	---	BF394166	9	6.2	12	10.8	9.6	8.4	33.9	27.4	19.7	1	2	3	2.81	0.00278	---	UP|Q812E9 (Q812E9) Glycoprotein m6a, complete
1389897_at	---	---	BE110772	34.4	42.9	42.2	50	44.3	44.3	52.1	62.8	59.5	3	3	3	1.26	0.00278	Similar to COP9 complex subunit 7a; COP9 (constitutive photomorphogenic, Arabidopsis, homolog) subunit 7A	homologue to UP|Q9CZ04 (Q9CZ04) Mus musculus 10, 11 days embryo whole body cDNA, RIKEN full-length enriched library, clone:2810425H03 product:COP9 (constitutive photomorphogenic) homolog, subunit 7a (Arabidopsis thaliana), full insert sequence, complete
1373603_at	---	---	BG673166	85.7	87	83.5	68.4	72.9	66.6	70.7	82.5	81.9	3	3	3	1.13	0.00279	Similar to RIKEN cDNA 0610007P22	homologue to UP|Q80TT2 (Q80TT2) MKIAA0734 protein (Fragment), partial (36%)
1376038_at	---	---	AI411054	55.2	60.4	42.2	66.1	43.6	52.8	189	112.1	175.3	3	3	3	2.93	0.00289	---	homologue to UP|Q6ZPJ0 (Q6ZPJ0) MKIAA1738 protein (Fragment), partial (56%)
1370178_at	Cacnb2	Cacnb2	BG373973	247.2	252.8	247.3	205.8	205.4	228.6	259.9	281.1	253.1	3	3	3	1.24	0.00292	calcium channel, voltage-dependent, beta 2 subunit	calcium channel, voltage-dependent, beta 2 subunit [Rattus norvegicus]
1387256_at	Adam1	Adam1	NM_020078.1	143.4	146.5	143.5	112.4	119.1	110	139	153.1	126.4	3	3	3	1.23	0.00293	a disintegrin and metalloproteinase domain 1 (fertilin alpha)
1372403_at	---	---	BI276339	279.5	389.4	328	289.6	341.5	290.2	466.5	560.1	548.5	3	3	3	1.71	0.003	---	homologue to UP|Q8CGB3 (Q8CGB3) Nuclear membrane binding protein NUCLING, partial (28%)
1390601_at	---	---	BM385386	693.6	537.7	609.8	582.5	492.7	663	1055.4	970.1	889.3	3	3	3	1.68	0.00307	---	similar to UP|Q99KF9 (Q99KF9) Lrpprc protein, partial (39%)
1389969_at	TOM40	TOM40	AA944181	139.3	160.5	137	115	114.7	103.6	133.7	156.6	159.7	3	3	3	1.35	0.00307	TOM40 protein	UP|Q75Q40 (Q75Q40) TOM40, complete
1388939_at	---	Col15A1	AA800298	513.7	725	527.7	344.2	309.6	245.8	581	604.1	510.7	3	3	3	1.89	0.0031	---	PDB|1DY2_A.0|13096462|1DY2_A Chain A, Murine Collagen Alpha1(Xv), Endostatin Domain. {Mus musculus;} , partial (63%)
1388300_at	---	---	AA892234	122	143.8	146.7	131.6	156.1	139.6	177.7	190.1	177.6	3	3	3	1.28	0.00312	Similar to microsomal glutathione S-transferase 3	homologue to UP|GST3_MOUSE (Q9CPU4) Microsomal glutathione S-transferase 3 (Microsomal GST-3) (Microsomal GST-III) , complete
1389085_at	---	---	BI296359	483.8	535.4	421.2	611.1	629.7	557.2	789.8	930	726.2	3	3	3	1.36	0.00316	---
1387423_at	Lhcgr	Lhcgr	NM_012978.1	30.6	33.4	43.2	17.3	25	22.6	40.8	32.9	34.5	3	0	2	1.67	0.00316	Luteinizing hormone/choriogonadotropin receptor
1368653_a_at	Park7	Park7	BI281756	699	707.6	718.6	661.7	743.5	605	957.6	1181.2	1041.9	3	3	3	1.58	0.00321	fertility protein SP22	UP|O88767 (O88767) CAP1 protein (Fertility protein SP22), complete
1370561_at	LOC171553	LOC171553	AF248543.1	130.1	102.4	106.4	75.1	88.5	75.7	161.8	165	124.2	3	3	3	1.88	0.00322	iGb3 synthase
1372152_at	---	---	BI275874	166.5	183.3	181	174.3	176.3	164.3	194.7	190.9	194.1	3	3	3	1.13	0.00326	Similar to RIKEN cDNA 5430428G01	weakly similar to UP|Q9VXU7 (Q9VXU7) CG6308-PA, partial (41%)
1373908_at	---	---	AI407002	1152.1	986.9	1177.1	934.8	987.4	980.1	1449.1	1314.8	1506.7	3	3	3	1.47	0.00326	---
1375955_at	Znf313	Znf313	BI289415	359.9	399	416.1	298.1	295.7	309.8	338.1	319.9	358.5	3	3	3	1.12	0.00328	zinc finger protein 313	UP|Z313_RAT (Q6J2U6) Zinc finger protein 313, complete
1375677_at	---	---	BI275222	277.9	267.5	324.6	216.8	212	223.1	267.3	297.8	312.2	3	3	3	1.35	0.0034	---	homologue to UP|Q80TA8 (Q80TA8) MKIAA1663 protein (Fragment), partial (65%)
1388375_at	---	---	AI234096	3718.3	2943	3377.9	2740.3	2617.9	2603.9	4104.9	3950.1	3959.9	3	3	3	1.51	0.00344	---	homologue to UP|Q8C3Z4 (Q8C3Z4) Mus musculus 2 days neonate thymus thymic cells cDNA, RIKEN full-length enriched library, clone:C920026H02 product:protein kinase, cAMP dependent regulatory, type I, alpha, full insert sequence, partial (32%)
1375686_at	Ppil3	Ppil3	AI706907	145.5	164.9	148.7	144	145.1	144	200.9	206.5	172.8	3	3	3	1.34	0.00349	peptidylprolyl isomerase (cyclophilin)-like 3	UP|Q812D3 (Q812D3) CYP10L, complete
1374227_at	---	---	BM386851	634.2	634.8	622.6	575.1	552.5	600.8	828.7	759.1	693.7	3	3	3	1.32	0.00351	Similar to hypothetical protein FLJ20272
1367853_at	Slc12a2	Slc12a2	NM_031798.1	182.6	234	195.3	216.9	256	225.6	360.4	303.3	310.3	3	3	3	1.39	0.00354	solute carrier family 12, member 2
1369077_at	Asah	Asah	NM_053407.1	80.1	57.2	85.3	74.7	53.3	80.3	181.9	191.9	136.5	3	3	3	2.45	0.00362	N-acylsphingosine amidohydrolase (acid ceramidase)
1368293_at	Cpz	Cpz	NM_031766.1	95.2	151.6	87.2	40.2	25.6	25.6	51.9	51.5	85.9	3	1	3	2.07	0.00362	carboxypeptidase Z
1373551_at	---	---	AA817753	144.1	166.4	173.1	129.3	126.3	108.6	141.3	146.9	138.3	3	3	3	1.17	0.00364	---
1367586_at	Ldha	Ldha	NM_017025.1	1897.5	1794.1	1688.7	1463	1509.7	1378.7	2915	2603.6	2088.7	3	3	3	1.75	0.00365	lactate dehydrogenase A
1373102_at	---	---	BI282750	1305.7	1536.6	1399.1	876.7	700	877.2	1036.3	1275	1255.3	3	3	3	1.45	0.00366	---
1390289_at	---	---	BI283804	107.6	88.1	102.9	98.3	109.7	101.5	149.5	150	131.9	3	3	3	1.39	0.00368	Similar to RIKEN cDNA A530089I17	homologue to UP|Q91WF7 (Q91WF7) Sac domain-containing inositol phosphatase 3, partial (9%)
1373685_at	---	---	BI291430	46.7	58.2	57.3	31.9	28.7	31.3	58.3	41.6	63.5	3	1	3	1.78	0.00374	Similar to Lrp2bp-pending protein	similar to UP|Q7Z713 (Q7Z713) Low density lipoprotein receptor-related protein 2-binding protein, partial (81%)
1371888_at	---	---	AA892843	118.6	104.8	112.3	88.1	115.1	96.4	182.9	146.2	160.2	3	3	3	1.63	0.00377	Similar to RIKEN cDNA 2010005E08	homologue to GB|AAH31730.1|21594593|BC031730 Mrpl24 protein {Mus musculus;} , complete
1371700_at	---	---	AI177059	236.8	237	174.3	56.4	56.8	22.9	110	246.3	209.6	3	2	3	4.16	0.00377	Similar to RIKEN cDNA 1110007F23	homologue to UP|Q9D1H9 (Q9D1H9) Mus musculus 18-day embryo whole body cDNA, RIKEN full-length enriched library, clone:1110007F23 product:MICROFIBRIL-ASSOCIATED GLYCOPROTEIN 4 homolog (Microfibrillar-associated protein 4), complete
1372708_at	---	---	BI296544	71	67.9	95.2	58.9	70.8	53.2	136.1	103.9	168	0	0	3	2.23	0.00396	---
1388583_at	---	Cxcl12	BF283398	501.5	588.3	307.4	360.7	330.6	330.6	769.7	838.9	794.4	3	3	3	2.35	0.00403	---	homologue to UP|Q80ZW4 (Q80ZW4) Cxcl12 protein, complete
1389698_at	---	---	AI010312	234	230.7	231.3	175.6	199.5	161.6	252.5	353.8	289.9	3	3	3	1.67	0.00408	---
1370047_at	Enpp1	Enpp1	NM_053535.1	13.5	17.2	9.2	28.1	16	19.4	68.1	44.7	60.1	0	1	3	2.72	0.00415	ectonucleotide pyrophosphatase/phosphodiesterase 1
1387874_at	Dbp	Dbp	AI230048	135.8	297.7	352.3	34.2	34.9	38.4	104.9	283.3	430.7	3	3	3	7.62	0.00422	D site albumin promoter binding protein	UP|DBP_RAT (P16443) D-site-binding protein (Albumin D box-binding protein) (D site albumin promoter binding protein 1), complete
1386930_at	Psmd4	Psmd4	NM_031331.1	443.7	415.1	466.5	377.8	371.3	377.8	445.5	463.6	450.1	3	3	3	1.21	0.00427	proteasome (prosome, macropain) 26S subunit, non-ATPase, 4
1370226_at	Cstb	Cstb	AI409867	193.1	192.8	215.6	219.6	220.5	223.4	261.4	241.7	293.6	3	3	3	1.2	0.00427	cystatin B	UP|CYTB_RAT (P01041) Cystatin B (Liver thiol proteinase inhibitor) (Stefin B) (Cystatin beta), complete
1370870_at	Me1	Me1	M30596.1	726.6	700.6	737.1	509.1	445.7	575.3	644	611.7	666.8	3	3	3	1.26	0.00435	malic enzyme 1
1367646_at	---	---	NM_022597.1	1167.3	1295.6	1179.8	1230.3	1258.2	1273.3	1761.1	1686	1483.2	3	3	3	1.31	0.00441	---
1388339_at	---	---	BE112895	139	169.6	138.1	145.2	142.8	137.1	183	231.7	201.2	3	3	3	1.45	0.00454	---	UP|PE15_CRIGR (Q9Z297) Astrocytic phosphoprotein PEA-15 (Phosphoprotein enriched in astrocytes, 15 kDa), complete
1374875_at	---	---	AW915273	16.7	13.2	23.7	13	10	9.5	19.8	24.4	27.1	1	1	3	2.19	0.00462	---
1375932_at	---	---	BF284677	91	114.9	56.2	119.5	90.8	110	289.2	226.3	238.8	1	0	3	2.35	0.00463	---
1367814_at	Atp1b1	Atp1b1	M14137.1	46.6	41.4	69.1	45.9	32.3	59.4	136.3	129	104.3	3	3	3	2.69	0.00472	ATPase, Na+/K+ transporting, beta 1 polypeptide
1398395_at	---	Icap1	AW434272	249.6	240.8	248.5	249.3	253.6	257.2	332.3	288.4	292.8	3	3	3	1.2	0.00492	Similar to Bodenin	homologue to UP|ITP1_MOUSE (O35671) Integrin beta-1 binding protein 1 (Bodenin), partial (78%)
1373148_at	---	---	BM384570	523.2	529.2	523.8	237.3	224.9	256.4	294.2	534.9	478.7	3	3	3	1.82	0.00493	---
1383957_at	---	---	BG376322	61	74.2	61.3	67.7	64.5	65.2	86	135.7	123	1	2	3	1.75	0.00505	Similar to diphosphoinositol polyphosphate phosphohydrolase; DIPP	homologue to UP|Q9JI46 (Q9JI46) Diphosphoinositol polyphosphate phosphohydrolase (Nudt3 protein) (Nudix (Nucleotide diphosphate linked moiety X)-type motif 3), complete
1376767_at	Gpr116	Gpr116	BF542425	77.5	90.8	84	92.6	88.4	80.5	112.6	105.8	104.5	3	3	3	1.23	0.00506	G protein-coupled receptor 116	similar to UP|Q26195 (Q26195) Pva1 protein, partial (10%)
1376227_at	---	---	AI716887	120.8	98.2	99.7	92.3	97.3	91.4	124.1	145.2	143.6	3	3	3	1.47	0.0051	Similar to hypothetical protein FLJ12921	homologue to UP|Q8C9L3 (Q8C9L3) Mus musculus 3 days neonate thymus cDNA, RIKEN full-length enriched library, clone:A630045E02 product:myozenin 1, full insert sequence, partial (51%)
1374508_at	---	---	BG663343	348.4	351.4	418.9	334	366.2	299.3	474.8	505.5	494.9	3	3	3	1.48	0.00512	Similar to nephrocystin	UP|Q7YQJ8 (Q7YQJ8) Leptin (Fragment), partial (11%)
1376005_at	---	---	BE109334	175.5	174	191.4	216	192.4	207.2	236.6	220.5	223.4	3	3	3	1.11	0.00513	---	homologue to UP|Q89UQ6 (Q89UQ6) Peptide ABC transporter permease protein, partial (5%)
1370541_at	---	---	U20796.1	178.5	170.5	205	89	101.9	122.1	187.6	138.1	190	3	3	3	1.65	0.00528	---
1367575_at	Eno1	Eno1	NM_012554.1	1130.9	893.6	1092.1	929.5	998	878.5	1369.6	1665.2	1520.9	3	3	3	1.62	0.00534	enolase 1, alpha
1372587_at	MGC94175	Ecmn	AI172271	186.2	237.6	134.2	225.9	222.1	243.2	460.1	398.6	354.8	3	3	3	1.76	0.00536	endomucin	similar to UP|EMCN_MOUSE (Q9R0H2) Endomucin precursor (Endomucin-1/-2), partial (81%)
1371909_at	---	---	AA850406	99.7	107	109.1	105.3	87.1	133.1	177.9	207.7	165.2	1	1	3	1.69	0.00541	Similar to Cofactor required for Sp1 transcriptional activation subunit 3 (Transcriptional co-activator CRSP130) (Vitamin D3 receptor-interacting protein complex 130 kDa component) (DRIP130) (Activator-recruited cofactor 130 kDa component) (ARC130)...	homologue to UP|Q6ZPV7 (Q6ZPV7) MKIAA1216 protein (Fragment), partial (44%)
1371641_at	---	---	BM388827	792.5	789.6	698.3	787.8	862	823	936.6	997	926.5	3	3	3	1.16	0.00545	Similar to CCTeta, eta subunit of the chaperonin containing TCP-1 (CCT)	homologue to UP|TCPH_MOUSE (P80313) T-complex protein 1, eta subunit (TCP-1-eta) (CCT-eta), complete
1368304_at	Fmo3	Fmo3	NM_053433.1	110.8	121.5	163	123.3	128.1	114.5	223	175.2	240.8	3	3	3	1.75	0.00553	flavin-containing monooxygenase 3
1372619_at	---	---	AI172185	45.1	43.8	44.7	31.1	39.4	31.5	42.2	39.1	42.7	3	3	3	1.22	0.00578	Similar to Aa2-277	UP|Q7TP77 (Q7TP77) Aa2-277, complete
1372325_at	---	---	BI303596	119.1	147.8	110.2	79.5	80.5	90.2	138.1	131.2	190.7	3	3	3	1.84	0.0059	Similar to elastin microfibril interface located protein 1	homologue to UP|EMI1_MOUSE (Q99K41) EMILIN 1 precursor (Elastin microfibril interface-located protein 1) (Elastin microfibril interfacer 1), partial (48%)
1389218_at	---	---	AI169490	200.7	215.6	243.7	171.4	178.7	180.4	210.7	196.9	206.3	3	3	3	1.16	0.00597	---
1372646_at	---	---	BF418649	119.6	163.4	160.4	110.3	105.6	78.1	153.3	202.6	222	3	3	3	1.97	0.00599	Similar to RIKEN cDNA 1500015O10	similar to UP|Q9H1Z8 (Q9H1Z8) Esophageal cancer related gene 4 protein (ECRG4 protein), partial (98%)
1370959_at	Col3a1	Col3A1	BI275716	4174.3	4367	3984.8	2840.9	2523.6	2104.8	5804.6	4233.6	4157.3	3	3	3	1.9	0.00599	collagen, type III, alpha 1	homologue to UP|CA13_MOUSE (P08121) Collagen alpha 1(III) chain precursor, complete
1376883_at	---	---	BI284887	78.1	84.3	77.2	55	59.2	70.8	123.7	104.3	88.8	3	3	3	1.71	0.00603	---	similar to UP|Q6PDW1 (Q6PDW1) Rps12 protein, partial (39%)
1367683_at	Kpna2	Kpna2	NM_053483.1	103.7	98.6	115	80.2	97.5	62.1	131.4	138.3	127.6	3	3	3	1.66	0.00603	karyopherin (importin) alpha 2
1376845_at	isg12(b)	isg12(b)	AA819034	389	678.6	375.3	133	225.9	130.3	302.8	350.5	319.2	3	3	3	1.99	0.00614	Putative ISG12(b) protein	similar to GB|AAM10443.1|20147034|AY090098 interferon stimulated gene 12 {Mus musculus;} , partial (91%)
1369008_a_at	Olfm1	Olfm1	NM_053573.1	455.3	412.1	499.9	322.1	342.4	340.5	371.4	396.3	403.4	3	3	3	1.17	0.00616	olfactomedin 1
1372614_at	---	---	BF390044	83.8	93.3	113.2	65.5	81	58.4	104	100.1	94	3	3	3	1.45	0.00632	Similar to mKIAA1797 protein	homologue to UP|Q6PGE3 (Q6PGE3) BC057079 protein (Fragment), partial (7%)
1390171_at	---	---	AA924717	232.3	197.4	235.8	192.7	186.6	195.8	236.3	265.8	252.6	3	3	3	1.31	0.00633	---	GB|AAH08163.1|14198207|BC008163 cDNA sequence BC008163 {Mus musculus;} , partial (28%)
1398345_at	---	---	BM389225	355.4	369	323.6	251.6	283.8	273.8	353.6	468.2	519.3	3	3	3	1.66	0.00645	---
1369965_at	Mlh1	Mlh1	NM_031053.1	65.1	78.9	75.4	71.5	67.8	69.8	79	86	80.1	3	3	2	1.17	0.0065	mismatch repair protein
1370506_at	---	---	U46149.1	83.8	95.8	92.5	72.7	65	69.9	80	104.1	108.9	3	3	3	1.41	0.00658	---
1369996_at	Polr2f	Polr2f	NM_031335.1	150.9	151.9	168	183.4	162.1	140	254.5	204	250.3	3	3	3	1.46	0.0066	polymerase II
1368528_at	Mic2l1	Mic2l1	NM_134459.1	66	59	56.3	56.3	71.2	59.3	118.5	118.1	83.8	3	3	3	1.72	0.00664	MIC2 like 1
1375676_at	---	---	AA956897	73.9	32.7	37.9	55.2	77.4	63.6	345.6	183.2	148.7	3	3	3	3.45	0.00667	---	homologue to UP|Q99KF6 (Q99KF6) Lin 7 homolog c, partial (85%)
1369767_a_at	Kcnmb1	Kcnmb1	U40602.1	92.7	47.7	65	90	102.5	94.9	182.4	265.3	153.5	3	3	3	2.09	0.00669	potassium large conductance calcium-activated channel, subfamily M, beta member 1
1373185_at	---	---	BE329347	234.8	279.6	268	226.2	198.4	211.4	300.9	257.9	290.4	3	3	3	1.34	0.00669	Similar to signal sequence receptor, beta	homologue to UP|Q9CPW5 (Q9CPW5) Mus musculus ES cells cDNA, RIKEN full-length enriched library, clone:2410021K18 product:TRANSLOCON-ASSOCIATED PROTEIN, BETA SUBUNIT (TRAP-BETA) (SIGNAL SEQUENCE RECEPTOR BETA SUBUNIT) (SSR-BETA) homolog (Mus musculus adult male cerebellu, complete
1372723_at	---	---	BF396318	102.6	97.4	112.9	111.8	92.4	104.2	185.3	171	133	3	3	3	1.59	0.00685	Similar to importin 9	UP|IPO9_MOUSE (Q91YE6) Importin 9 (Importin 9a) (Imp9a) (Importin 9b) (Imp9b) (Ran-binding protein 9) (RanBP9), partial (85%)
1372704_at	---	---	BE098941	373.5	429	325	328.4	335	304.1	441.2	563	493.8	3	3	3	1.55	0.00693	Similar to RIKEN cDNA 2310008M10	UP|Q9NRP0 (Q9NRP0) DC2 (Hydrophobic protein HSF-28), complete
1389470_at	Bf	Bf	AI639117	208.1	217	329.4	233.8	237.4	228.8	418	382.2	402.9	3	3	3	1.72	0.00696	B-factor, properdin	UP|Q7TP05 (Q7TP05) Da1-24, complete
1388509_at	---	---	BI274303	203.1	193.7	204.3	160.8	159.4	180.4	178.2	180.1	192.1	3	3	3	1.1	0.00723	---	UP|CLC7_MOUSE (O70496) Chloride channel protein 7 (ClC-7), partial (5%)
1373741_at	---	---	BM386451	90.2	90.1	98.6	95.4	100.6	83.8	109.7	109.9	119.2	3	3	3	1.21	0.00725	Similar to pseudouridine synthase 1	homologue to UP|Q8C250 (Q8C250) Mus musculus NOD-derived CD11c +ve dendritic cells cDNA, RIKEN full-length enriched library, clone:F630107G06 product:pseudouridine synthase 1, full insert sequence, partial (47%)
1387291_at	PAIHC3	PAIHC3	NM_017351.1	171.9	184.6	130.8	77	90.6	100.2	138.8	143	112.6	3	3	3	1.47	0.0074	pre-alpha-inhibitor, heavy chain 3
1387770_at	isg12(a)	isg12(a)	NM_130743.1	1403.2	1861.7	1871.7	779.7	1029.5	713.4	1541.6	1714.8	1506.7	3	3	3	1.89	0.00742	putative ISG12(a) protein
1371911_at	---	---	BM390023	719.2	769.3	726	544.5	658.3	602.3	793.6	831.9	811.4	3	3	3	1.35	0.00746	---
1388887_at	---	---	AI178222	692	715.3	747.7	555.9	573.1	619.4	820.3	997.2	790.6	3	3	3	1.49	0.00764	---
1387905_at	Jdp1	Jdp1	AB062135.1	73.7	92.3	119.6	96.9	95.8	87.8	152.6	148.4	131.9	3	3	3	1.54	0.00764	Jun dimerization protein 1 gene
1376410_at	---	---	BI291814	685.2	725	695.8	546.1	546.1	582.7	611.9	635.6	726.9	3	3	3	1.18	0.00767	---
1390271_at	---	---	BM392202	31.3	38.3	38.2	29.7	32.6	36.6	46.1	46.8	40.2	2	3	3	1.35	0.00778	Similar to phosphoinositol 3-phosphate-binding protein-3	homologue to GB|AAH31183.1|21410465|BC031183 Pepp3-pending protein {Mus musculus;} , partial (21%)
1392490_at	---	---	BM390676	225.1	288.2	254.8	230	244.3	264.9	333.8	329.1	314.1	3	3	3	1.32	0.00781	---	GB|AAQ64008.1|34329857|AY364165 brain-specific adaptor protein C61 {Mus musculus;} , partial (21%)
1375961_at	---	---	AI072892	62.2	74	77.7	82.8	108.2	93.9	146	105.2	121.5	3	3	3	1.31	0.00784	Similar to frezzled	homologue to UP|FRZB_MOUSE (P97401) Frizzled-related protein precursor (Frzb-1) (Frezzled) (Fritz) (Secreted frizzled-related sequence protein 3) (sFRP-3), complete
1372457_at	Mtus1	Atip1	BF284182	81.1	123.1	130.4	119.4	112.1	125.5	254.5	184.6	184.7	3	3	3	1.75	0.00795	mitochondrial tumor suppressor 1	UP|Q80Z99 (Q80Z99) MTSG1, complete
1398387_at	MGC72614	MGC72614	AI009530	646.3	686.2	915.1	574.6	694.3	604.2	1461.6	1072.1	1119.8	3	3	3	1.95	0.00806	Unknown (protein for MGC:72614)	similar to UP|Q6UWH4 (Q6UWH4) TCPD2512, partial (95%)
1374349_at	---	---	BE099937	169.1	194.9	175.7	172.9	135.1	158.1	209.3	229.6	278.7	3	3	3	1.54	0.00815	---
1372087_at	harpb64	harpb64	BG666916	356.6	348.5	315.4	263.6	255.1	198.2	311.4	355.3	341	3	3	3	1.41	0.00815	Hypertrophic agonist responsive protein	hypertrophic agonist responsive protein [Rattus norvegicus]
1398819_at	Dnaja1	Dnaja1	NM_022934.1	363.3	404.9	355.7	448.3	426.2	414.8	749.8	707.5	495.9	3	3	3	1.51	0.00815	DnaJ-like protein
1388795_at	---	---	AI101500	374.3	334.1	313.8	386.5	364.8	372.5	553.6	578.9	430.6	3	3	3	1.39	0.00816	---	homologue to UP|Q9VYV0 (Q9VYV0) CG15221-PA, partial (4%)
1373939_at	---	---	AI236719	97.9	89.8	114	100.1	93.3	81.3	134	125.9	121.9	3	3	3	1.39	0.00837	Similar to N-Acetylglucosamine kinase	homologue to UP|NAGK_MOUSE (Q9QZ08) N-acetylglucosamine kinase (GlcNAc kinase) , complete
1386907_at	---	---	NM_012949.1	61.5	67.9	74.2	60.5	55.8	55.1	80.9	66.9	80.7	3	3	3	1.33	0.00838	---
1367454_at	Copb2	Copb2	NM_021765.1	542.6	523.4	512.3	454.7	473.8	398.7	817.6	720.8	586.1	3	3	3	1.6	0.00846	coatomer protein complex, subunit beta 2 (beta prime)
1389577_at	---	---	AI101160	214.7	241.7	211.5	239.8	270.2	255.8	348.4	332.4	277.7	3	3	3	1.25	0.00854	Similar to cirhin; testis expressed gene 292; cirrhosis, autosomal recessive 1A	homologue to GB|AAH27399.1|20071778|BC027399 testis expressed gene 292 {Mus musculus;} , partial (64%)
1367745_at	Dgkz	Dgkz	NM_031143.1	58.2	51.5	54.3	42.1	45.6	42.7	45.1	49.7	53.7	3	3	3	1.14	0.00859	diacylglycerol kinase zeta
1368145_at	Pcp4	Pcp4	NM_013002.1	37.9	21	32	31.2	22.6	31.6	55.7	80.9	64.7	1	0	3	2.36	0.00861	Purkinje cell protein 4
1369202_at	Mx2	Mx2	NM_017028.1	58.2	50.5	69.8	18.8	11.7	30	40.7	40.3	33.8	3	2	3	1.9	0.00866	myxovirus (influenza virus) resistance 2
1388926_at	---	---	AI409048	184.1	190.1	184.2	170.1	128.9	168.4	271.8	216.4	241	3	3	3	1.56	0.00869	---	similar to UP|Q99L58 (Q99L58) Fibrillarin, partial (9%)
1373914_at	---	---	BM389075	119	207.2	126.2	76.6	75.1	69.9	100.1	129.7	141	3	3	3	1.67	0.00879	---	UP|SCGF_RAT (O88201) Stem cell growth factor precursor (Lymphocyte secreted C-type lectin), complete
1387154_at	Npy	Npy	NM_012614.1	59.8	47.3	67.4	55.7	71.5	74	93.2	124.8	96.4	3	3	3	1.56	0.0088	neuropeptide Y
1386965_at	Lpl	Lpl	NM_012598.1	723	600.7	548.7	485.1	360.9	444.4	657.7	718.8	616.3	3	3	3	1.54	0.00881	lipoprotein lipase
1371790_at	---	---	BI277658	218.6	201.2	221.4	165.2	175.4	157.2	189.4	198.9	237.3	3	3	3	1.26	0.00882	Similar to mitochondrial ribosomal protein L45	homologue to GB|AAH20130.1|18043288|BC020130 mitochondrial ribosomal protein L45 {Mus musculus;} , partial (27%)
1390364_at	---	---	AI044316	46.6	45.3	67.3	39.3	33.7	38.8	65.1	65	51.8	3	3	3	1.63	0.00896	---
1388217_a_at	Rcn	Rcn	AJ001929.1	985.9	1079	974.2	765.9	763.9	811.4	1421.5	1063.3	1063.2	3	3	3	1.52	0.00906	reticulocalbin
1371947_at	Ndn	Ndn	BG671865	63.6	79	67.5	50.6	48.3	46.2	90.9	67.9	64.9	3	3	3	1.54	0.00918	Necdin	homologue to GB|BAA11183.1|1040691|MUSNCP necdin {Mus musculus;} , complete
1374704_at	---	---	BM384752	201.7	181.8	168.4	150.4	143.8	146.1	210.6	192.8	180.1	3	3	3	1.33	0.00925	---
1370155_at	Col1a2	Col1A2	BM388837	5094.1	5025.2	4300.6	3204.5	2983.7	2143.7	4602.2	4530.9	4679.4	3	3	3	1.66	0.00927	procollagen, type I, alpha 2	UP|CA21_RAT (P02466) Collagen alpha 2(I) chain precursor, complete
1372320_at	---	---	BE103894	240.2	248.8	231.7	263.5	248.4	264.7	336.8	392.5	292	3	3	3	1.32	0.00937	---	GB|AAD38499.1|5052315|AF117065 male-specific lethal-3 homolog 1 {Homo sapiens;} , partial (27%)
1374484_at	---	---	AI230318	124.2	143.1	145.2	124.8	157.7	121.1	201.1	190.2	172.4	3	3	3	1.4	0.00939	Similar to RIKEN cDNA 2610033C09
1387276_at	Ania4	Ania4	NM_021584.1	333.3	369.4	272.7	234.9	241.1	180.4	329.8	345.2	333.3	3	3	3	1.54	0.00946	activity and neurotransmitter-induced early gene protein 4 (ania-4)
1387283_at	Mx2	Mx2	NM_134350.1	43.7	66.8	38.9	21.8	9.4	6.8	26.2	22.1	28.7	3	0	1	2.03	0.0096	myxovirus (influenza virus) resistance 2
1381975_at	---	---	BG371767	163.3	172.5	145.6	140.4	153.2	125.1	304.3	251.3	193.5	3	3	3	1.79	0.00967	Similar to kIAA0367	homologue to UP|Q6T2V7 (Q6T2V7) BNIPXL-alpha, partial (15%)
1374160_at	---	---	BE111296	206.1	203	235.5	206.8	187.6	211.1	242.5	265.1	247.4	3	3	3	1.25	0.00968	---	UP|Q849C5 (Q849C5) Caspase-9 long chain, partial (14%)
1373101_at	---	---	AI236743	317.4	387.1	392.1	300.6	303.1	273.1	399.5	463.9	390.2	3	3	3	1.43	0.00971	Similar to DKFZP564I052 protein	homologue to UP|Q8BL63 (Q8BL63) Mus musculus adult male corpora quadrigemina cDNA, RIKEN full-length enriched library, clone:B230361B22 product:GPI TRANSAMIDASE homolog, partial (89%)
1371782_at	---	---	BF283798	39.1	60.5	55.8	51.4	46.3	35.9	70	75.4	73.2	3	2	3	1.64	0.00971	Similar to NIPSNAP-related protein	homologue to GB|AAL56225.1|18028938|AF353623 NIPSNAP-related protein {Mus musculus;} , complete
1374241_at	---	---	AI406271	214.2	226.9	225.6	173	144.4	172.4	182.4	227.6	232.4	3	3	3	1.31	0.00975	---
1375936_at	---	---	BI279663	12.7	10.4	10.9	6.6	6.4	10.5	16.9	24.3	15.1	2	1	3	2.4	0.00975	---
1388628_at	MGC94283	MGC94283	BI284430	178.8	258	235.4	163.8	153.9	142	196.6	238.7	224.7	3	3	3	1.44	0.00976	integral type I protein	homologue to UP|Q78IS1 (Q78IS1) Integral type I protein, complete
1368268_at	Tdg	Tdg	NM_053729.1	111.9	155.6	130.6	100.2	100.6	103.5	139.8	132.4	126	3	3	3	1.31	0.00976	thymine-DNA glycosylase
1390391_at	---	---	BF283381	67.1	109.4	109.7	53.2	36	46.8	79.9	63.4	87.9	3	3	3	1.7	0.00983	---	homologue to UP|Q7XBM9 (Q7XBM9) EuFUL FRUITFULL-like MADS-box (Fragment), partial (5%)
1376722_at	---	---	AI409108	134.6	122.4	122.9	132.2	144.4	116.1	172.8	172.8	159.4	3	3	3	1.29	0.00984	Similar to CG11943-PB	homologue to UP|Q6P9L5 (Q6P9L5) Nup205 protein (Fragment), partial (20%)
1376374_at	---	---	AI406775	34.9	40.4	35.2	24.6	33.6	26.7	37.4	36.9	34.7	3	3	3	1.28	0.00989	---
1388357_at	---	---	BI282972	40.2	79.9	52.1	27.2	36.3	30.6	51.6	76	64.5	3	0	3	2.04	0.00991	---
1374616_at	---	Pdgrfl	BM384311	169.3	351	296.3	173.2	153.3	126.6	317.2	366.3	486.5	3	3	3	2.58	0.00995	Similar to platelet-derived growth factor receptor-like	homologue to UP|Q6PE55 (Q6PE55) Platelet-derived growth factor receptor-like, partial (40%)
AFFX_Rat_GAPDH_M_at	Gapd	Gapd	norvegicus /GEN=gapd /DB_XREF=gb:X02231.1 /DEF=Rat mRNA for glyceraldehyde-3-phosphate-dehydrogenase (GAPDH) (GAPDH, EC 1.2.1.12)	1483	1322.3	1598.2	1450.9	1495.4	1481.2	2006.2	2340.5	1975	3	3	3	1.43	0.00996	glyceraldehyde-3-phosphate dehydrogenase
1370954_at	P4ha1	P4ha1	BI274401	207.4	191	196.7	197.9	178.8	205.5	220.8	246.5	249.7	3	3	3	1.23	0.01	prolyl 4-hydroxylase alpha subunit
1376118_at	---	---	BE109604	95.5	125.7	133.6	92.2	77.1	79.6	119.6	111.3	103.6	3	3	3	1.34	0.0101	---
1367886_at	Pcsk7	Pcsk7	NM_019246.1	95.2	87	112.6	78.3	77.9	91	102.7	124.6	126	3	3	3	1.43	0.0102	proprotein convertase subtilisin/kexin type 7
1370192_at	Stx12	Stx12	BF283010	269.7	277.7	208.7	277.3	312.6	277	408	402.1	348.3	3	3	3	1.34	0.0102	syntaxin 12	homologue to UP|STXC_MOUSE (Q9ER00) Syntaxin 12, complete
1376099_at	---	Col5A1	AW254017	1156.2	1909.3	1404.1	672.2	791.5	596.2	1036.2	1317.4	1115.2	3	3	3	1.68	0.0104	---	collagen alpha 1 (V)
1382482_at	---	---	AI178627	220.8	231	187.1	246.9	232	206.8	279.4	288.9	298.2	3	3	3	1.26	0.0105	---
1371869_at	Psma7	Psma7	BF282262	886.4	829.7	801.2	770.9	793.1	762.7	1086.8	1045.9	903	3	3	3	1.3	0.0106	Proteasome (prosome, macropain) subunit, alpha type 7	UP|PSA7_RAT (P48004) Proteasome subunit alpha type 7 (Proteasome subunit RC6-1) , complete
1389560_at	---	---	BF284702	772.6	823.9	735.8	823.6	784.8	786.8	1093.9	874.7	950.8	3	3	3	1.22	0.0106	---	UP|Q8CGS4 (Q8CGS4) Vps24p, complete
1367903_at	Hmox2	Hmox2	J05405.1	83.3	95.1	94.1	97.4	86.3	92.1	111.9	126.5	104.4	3	3	3	1.24	0.0107	heme oxygenase (decycling) 2
1374425_at	---	---	BG380534	54.7	71	61.5	46.5	41.8	46.2	77.5	58.4	62.6	3	3	3	1.48	0.0107	Similar to groucho protein GRG1-L; Grg1-L	GB|AAN77514.1|26245355|AY155195 groucho protein GRG1-L {Mus musculus;} , partial (45%)
1388723_at	LOC362704	LOC362704	AI171289	101.6	97.4	132.1	73.1	98.8	95.9	138.2	131.6	142.9	3	3	3	1.54	0.0108	brain and reproductive organ-expressed protein	UP|Q6P7Q1 (Q6P7Q1) Brain and reproductive organ-expressed protein, complete
1371605_at	---	---	AI710281	1112	1380.2	1340.5	913.2	1012.6	981.4	1465.5	1719.8	1456.5	3	3	3	1.6	0.0108	Similar to RIKEN cDNA 2410011G03	homologue to UP|Q8BME2 (Q8BME2) Mus musculus 12 days embryo male wolffian duct includes surrounding region cDNA, RIKEN full-length enriched library, clone:6720434K17 product:NADH-UBIQUINONE OXIDOREDUCTASE SUBUNIT B17.2 (COMPLEX I-B17.2) (CI-B1 , complete
1371389_at	---	---	AI170668	188.9	198.6	223.4	198.4	215.9	178.3	236	266.7	291.8	3	3	3	1.34	0.0109	---	UP|Q7TP81 (Q7TP81) Aa2-141, partial (33%)
1388440_at	---	---	AI408482	249.3	384.1	317.4	332.6	331.6	319.6	595.8	444.7	496.4	3	3	3	1.56	0.0109	Similar to RIKEN cDNA 0610008A10	homologue to UP|AP1B_MOUSE (Q8C7N7) Gamma-secretase subunit APH-1B, complete
1370361_at	Cgref1	Cgref1	U66470.1	51.1	69.1	93.4	25.6	48.4	23.4	61.5	62.3	62.9	3	0	1	1.92	0.0109	cell growth regulator with EF hand domain 1
1390448_at	---	---	AA800699	133.3	136.3	143.3	110.8	92.6	111.8	130	130	114.1	3	3	3	1.19	0.0111	Similar to 1110065L07Rik protein
1373984_at	---	---	AA850715	206.7	235.8	299.9	197.8	186.1	170.3	258.7	280.3	278.7	3	3	3	1.48	0.0111	---	weakly similar to UP|Q61402 (Q61402) Gcap1 protein (Fragment), partial (35%)
1372401_at	---	---	AA859401	134.9	145	141.1	126.9	131.7	120.8	192	155.6	155.4	3	3	3	1.33	0.0113	Similar to N-acetylneuraminic acid synthase (sialic acid synthase)	homologue to UP|Q99J77 (Q99J77) N-acetylneuraminic acid synthase (Sialic acid synthase) (Mus musculus 0 day neonate skin cDNA, RIKEN full-length enriched library, clone:4632418E04 product:sialic acid synthase, full insert sequence), complete
1376029_at	Rab2l	Rab2l	BI295991	321.3	370.7	233.3	308.9	353.4	311.6	516.5	471.7	498.4	3	3	3	1.53	0.0113	RAB2, member RAS oncogene family-like
1390672_at	---	---	BG381258	7.5	11.6	13.1	11.3	9.8	16.3	29.9	25.2	19.4	2	2	3	1.99	0.0113	---
1371524_at	---	---	AI009608	116.4	121	97.1	116.7	135	131.6	186.4	174.9	150.6	3	3	3	1.34	0.0113	Similar to transcription factor IIB	UP|Q9Y6A4 (Q9Y6A4) Transcription factor IIB (EVORF), complete
1371391_at	---	---	BM390196	578.4	752.2	705.4	634.7	732.2	578.5	929.9	967.1	999.8	3	3	3	1.49	0.0113	Similar to expressed sequence AL022641	homologue to UP|TXN5_MOUSE (Q91W90) Thioredoxin domain containing protein 5 precursor (Thioredoxin-like protein p46) (Endoplasmic reticulum protein ERp46), complete
1372666_at	---	---	BI284861	193.8	138.8	132.2	156.2	154.3	162	263.7	243.6	224.2	3	3	3	1.55	0.0114	---
1368291_at	Api2	Api2	NM_021752.1	82.7	99.1	78.3	102.7	130.3	96.4	203.6	161.7	133.8	0	1	3	1.52	0.0115	apoptosis inhibitor 2
1390224_at	---	---	BM387978	104.8	103.9	91.4	109.1	103.1	99	132.9	135	122.2	3	3	3	1.25	0.0116	---	similar to UP|Q8MYW4 (Q8MYW4) RE62270p, partial (3%)
1368144_at	Rgs2	Rgs2	AF321837.1	146.4	108.7	248.6	77.6	66.2	86.7	181.9	159.4	223.6	3	3	3	2.45	0.0118	regulator of G-protein signaling protein 2
1367816_at	GIIg15b	GIIg15b	NM_133621.1	170.5	170.5	146.2	135.9	130.3	142.2	160.4	174.7	182.1	3	3	3	1.27	0.0119	global ischemia induced protein GIIG15B
1370099_at	Fbxl2	Fbxl2	NM_022272.1	61.9	80.6	91.6	45.1	31.8	35.2	42.1	64.6	78.4	3	2	1	1.65	0.0119	F-box protein FBL2
1389352_at	---	---	BF281980	131.9	131.6	113.3	154.5	112.8	108.4	221.7	174.4	209.6	3	3	3	1.61	0.012	---	similar to UP|Q7PJ70 (Q7PJ70) ENSANGP00000023822 (Fragment), partial (14%)
1398897_at	---	---	AI411988	747.6	712	663.2	694	695.7	708.9	850.4	803	759.4	3	3	3	1.15	0.0121	---	UP|Q9CZY3 (Q9CZY3) Mus musculus 10 days embryo whole body cDNA, RIKEN full-length enriched library, clone:2610312L01 product:ubiquitin-conjugating enzyme E2 variant 1, full insert sequence (Ubiquitin-conjugating enzyme E2) , complete
1368821_at	Fstl1	Fstl1	NM_024369.1	128.4	128.3	126.9	124.9	151.5	124.6	183.3	189.9	153.7	3	3	3	1.31	0.0122	follistatin-like 1
1389794_at	---	---	AI044984	126.3	140.4	110.8	81.9	97.9	80.5	125.7	114	101.9	3	3	3	1.31	0.0122	---	similar to UP|Q8CDY0 (Q8CDY0) Mus musculus 0 day neonate head cDNA, RIKEN full-length enriched library, clone:4833415O14 product:N-myc downstream regulated 3, full insert sequence, partial (13%)
1398240_at	Hspa8	Hspa8	NM_024351.1	3107.9	2974.4	3070.9	3148.8	3065.4	2784.1	3824.4	4183.7	3899.3	3	3	3	1.32	0.0123	heat shock protein 8
1373818_at	---	---	AI408351	577.7	564.9	494.9	488.6	561.8	544.2	893.1	663.3	713.7	3	3	3	1.42	0.0123	---	similar to UP|Q7AML9 (Q7AML9) NADH dehydrogenase I chain J , partial (8%)
1375966_at	---	Mmn1	BE098266	281.8	328.6	368.1	296.1	306.8	303.3	377.5	397.7	436.1	3	3	3	1.34	0.0125	---	similar to UP|Q8K1Z7 (Q8K1Z7) Mmrn2 protein, partial (28%)
1388356_at	---	S100A16	AI406499	189.6	214.9	242	234.6	253.9	223.2	265.3	329.3	306.5	3	3	3	1.27	0.0125	Similar to RIKEN cDNA 2300002L21	homologue to GB|AAH20031.1|18043629|BC020031 S100 calcium binding protein A16 {Mus musculus;} , complete
1373280_at	---	---	AA848324	233.5	229	198.3	242.3	250.9	206.9	275.4	315.1	305.2	3	3	3	1.28	0.0126	Similar to DNA helicase	UP|RUV2_MOUSE (Q9WTM5) RuvB-like 2 (p47 protein) , complete
1371511_at	---	---	AI009775	1423.6	1577.1	1289.1	1393.2	1602.3	1364.7	2098.8	2161.7	1802.4	3	3	3	1.39	0.0126	Similar to actin related protein 2/3 complex subunit 2; ARP2/3 protein complex subunit 34	UP|AR34_HUMAN (O15144) ARP2/3 complex 34 kDa subunit (P34-ARC) (Actin-related protein 2/3 complex subunit 2), complete
1369743_a_at	P2rx4	P2rx4	U32497.1	152.9	127.5	140.6	123.5	92.8	93.5	140.6	159.1	185.2	3	3	3	1.57	0.0128	purinergic receptor P2X, ligand-gated ion channel, 4
1386936_at	---	---	NM_057187.1	38	30.8	27.3	18.2	13	18.7	21.3	27.3	26.4	3	2	2	1.5	0.0128	---
1398245_at	---	---	NM_031688.1	2899.2	3097.6	3343.2	2663.9	2677.2	2419.4	4190.4	3683.9	3854.8	3	3	3	1.51	0.013	---
1375925_at	---	---	BE113449	52.4	62.6	67.1	50.7	38.7	46.4	56.2	57.8	65.1	3	1	3	1.32	0.013	---
1371709_at	---	Mrpl3	BI279024	415.5	425	419.5	447.4	473.9	475.9	679.2	598.3	499.8	3	3	3	1.27	0.0131	Similar to mitochondrial ribosomal protein L3 (L3mt)	homologue to UP|RM03_RAT (P18665) Mitochondrial 60S ribosomal protein L3 (L3mt), complete
1373542_at	---	---	BM386306	165	190.8	186.1	140.2	161.5	142.9	155.3	175.6	181.3	3	3	3	1.15	0.0132	Similar to Sphingosine kinase 2 (SK 2) (SPK 2)	homologue to UP|SPH2_MOUSE (Q9JIA7) Sphingosine kinase 2 (SK 2) (SPK 2) , complete
1374104_at	---	---	BI281680	1073.2	1042.7	1295.3	754.6	784	769.6	1003.4	921.3	985.2	3	3	3	1.26	0.0132	---	UP|CLD5_MOUSE (O54942) Claudin-5 (Brain endothelial cell clone 1 protein) (Lung-specific membrane protein), complete
1386916_at	Ratireb	Ratireb	NM_017321.1	163.3	141.5	161	125.8	132.1	123.6	133.8	149.2	157.4	3	3	3	1.15	0.0134	iron-responsive element-binding protein
1387868_at	Lbp	Lbp	BF289368	72.4	104.3	86	53.8	67.1	57.1	79	138.6	126.6	3	3	3	1.93	0.0136	lipopolysaccharide binding protein	UP|LBP_RAT (Q63313) Lipopolysaccharide-binding protein precursor (LBP), complete
1370339_at	---	---	L24775.1	434.1	545.5	514.4	531.4	574.8	538.7	741.6	713.3	623.6	3	3	3	1.26	0.0136	---
1370033_at	Mlc3	Mlc3	NM_020104.1	57.2	54.4	90.8	67.2	87.3	60.6	142.1	104.4	167.6	3	3	3	1.93	0.0137	fast myosin alkali light chain
1372930_at	---	---	AI411381	347.6	387.2	304.6	257.4	272.6	251.1	340.6	303.4	375.5	3	3	3	1.31	0.0139	Similar to putative nuclear protein	Rattus norvegicus cDNA, clone:aC10, differentially expressed in pylorus
1373872_at	---	---	BE096535	20.5	31.5	27.2	33.5	34.9	24.6	52	44.3	41.1	3	2	3	1.48	0.0141	---
1374627_at	---	---	BF283727	155.3	237.8	155.1	68.7	94.5	54.5	116.7	102.2	191.9	3	3	3	1.89	0.0142	---
1370623_at	Fgl2	Fgl2	AF323608.2	78.2	114.3	69.4	107	85.7	93.4	209.5	162.7	141.7	3	3	3	1.8	0.0143	fibrinogen-like 2
1374770_at	Asah	Asah	AA800062	95.1	59.6	90.3	104.7	107.7	101	134	137.7	166.3	3	3	3	1.4	0.0143	N-acylsphingosine amidohydrolase (acid ceramidase)	UP|Q6P7S1 (Q6P7S1) N-acylsphingosine amidohydrolase (Acid ceramidase), complete
1376590_at	---	---	AA818732	50.8	74.4	70.8	64.4	83.1	84.4	108	138.8	96.2	3	3	3	1.48	0.0144	---
1367876_at	Ipo13	Ipo13	NM_053778.1	136.5	172	174.6	159.4	169	154.5	187.9	252.9	221.1	3	3	3	1.37	0.0144	importin 13
1377151_at	---	---	AI102833	71.3	73.4	65.3	43.5	37	49.8	185.3	87.4	87.2	2	0	3	2.76	0.0145	---
1389746_at	---	---	BM386322	74.7	82.6	84.1	57.3	62.2	45	56.6	73.6	81	3	3	3	1.28	0.0146	---	homologue to UP|O88325 (O88325) Alpha-N-acetylglucosaminidase (Sanfilippo disease IIIB), partial (66%)
1373552_at	---	---	AW531852	144.3	144.9	122	158.7	156.1	131.5	199.7	177.2	224.7	3	3	3	1.35	0.0146	Similar to hypothetical protein FLJ12525
1367802_at	Sgk	Sgk	NM_019232.1	108.2	136.5	163.6	98.2	91.5	103.2	156.9	163.9	126.3	3	3	3	1.53	0.0146	serum/glucocorticoid regulated kinase
1389138_at	---	---	AA945574	287.2	306.4	245.5	220.5	220.3	234.7	281.2	266.4	271.7	3	3	3	1.21	0.0146	---
1376909_at	---	---	AI412866	30.8	43.1	49.9	28.5	38.9	24.6	47.6	47.8	59.7	3	3	2	1.69	0.0146	Similar to RRP22	UP|Q8K5A4 (Q8K5A4) RRP22 (Mus musculus 10 days neonate cortex cDNA, RIKEN full-length enriched library, clone:A830080H15 product:RAS-LIKE PROTEIN RRP22 (RAS-RELATED PROTEIN ON CHROMOSOME 22) homolog), partial (64%)
1368835_at	Stat1	Stat1	AW434718	551.1	673.7	667.5	438.8	449.4	493.8	570.5	632.7	569.2	3	3	3	1.28	0.0147	signal transducer and activator of transcription 1	UP|Q7TP57 (Q7TP57) Ab2-131, partial (13%)
1388494_at	---	Col4A2	BI281705	1056.5	1095.4	1009.2	506.3	573.3	502	789.9	1725.7	1817.4	3	3	3	2.74	0.0148	---	homologue to GB|CAA28308.1|1022323|MMC4A2NC collagen alpha-2(IV) chain {Mus musculus;} , partial (85%)
1367927_at	Phb	Phb	BI282863	202.6	162.8	232.4	197.2	187.1	170.7	268.8	302.6	253.3	3	3	3	1.49	0.015	prohibitin	UP|PHB_MOUSE (P24142) Prohibitin (B-cell receptor associated protein 32) (BAP 32), complete
1374857_at	---	---	AI579023	141.4	168	118.2	116.6	142.6	117.6	175.9	197.7	193.8	3	3	3	1.51	0.0151	Transcribed locus, highly similar to NP_080854.1 nucleolar protein family A, member 1 (H/ACA small nucleolar RNPs) [Mus musculus]	homologue to UP|Q80X93 (Q80X93) Nucleolar protein family A, member 1, partial (97%)
1389953_at	---	---	BG374592	25.3	40.6	38.4	34.9	28.6	18	60.6	49	59.6	1	0	3	2.08	0.0151	---	similar to UP|Q9ERK2 (Q9ERK2) Neprilysin-like peptidase gamma, partial (3%)
1377522_a_at	---	---	BI294610	118.7	111.1	115	81.7	103.5	79.3	105.6	116.7	136.7	3	3	3	1.36	0.0152	---	weakly similar to UP|Q6PCR6 (Q6PCR6) Zfr protein, partial (11%)
1370927_at	Col12a1	Col12A1	BE108345	124.5	131.8	147.5	106.1	62.6	92.9	154.2	143.5	138.8	3	3	3	1.67	0.0153	Procollagen, type XII, alpha 1	UP|CA1C_RAT (P70560) Collagen alpha 1(XII) chain (Fragment), complete
1389991_at	---	---	BI278555	25.4	34.3	42.5	16.2	26.7	21.4	29.8	35	27.9	3	2	2	1.44	0.0155	Similar to structural protein FBF1	homologue to UP|Q99MZ9 (Q99MZ9) Structural protein FBF1, partial (16%)
1372127_at	---	---	BI275824	376.1	410.5	379.4	308.2	322.9	342	386.8	355.5	428.8	3	3	3	1.2	0.0156	Similar to ubiquitin-associated protein 2	homologue to UP|Q812D6 (Q812D6) Lingerer protein-1, partial (59%)
1372001_at	---	---	BF554893	358.6	351.5	398	318.1	338.8	305.1	470.4	403.1	396.3	3	3	3	1.32	0.0156	Similar to Hypothetical protein CGI-128 homolog	similar to GB|AAF50128.1|7294794|AE003547 CG7949-PA {Drosophila melanogaster;} , partial (83%)
1399011_at	---	---	AI409481	519.9	636.9	601.5	602	706.7	592.7	847.9	871	761.8	3	3	3	1.3	0.0157	Similar to COP9 complex subunit 6	UP|O88545 (O88545) COP9 complex subunit 6 (COP9 (Constitutive photomorphogenic) homolog, subunit 6), partial (51%)
1370213_at	Nsep1	Nsep1	BI282111	3425.3	3121.6	3032.5	3271.5	3410.5	2993.7	4492.4	3815.5	3865	3	3	3	1.26	0.0157	nuclease sensitive element binding protein 1	homologue to GB|AAA35750.1|181486|HUMDBPB DNA-binding protein B {Homo sapiens;} , partial (98%)
1375523_at	---	---	BE108178	172.4	184.6	94.6	102.8	76.2	96.7	303.9	214.6	196.6	3	3	3	2.59	0.0158	---
1390506_at	---	---	BF396678	151.9	172.4	152.3	117.8	96.5	132.1	174.8	146.4	184.6	3	3	3	1.46	0.0158	---	homologue to GB|AAF98352.1|9789555|AF283812 vitamin D receptor-interacting protein complex component DRIP205 {Homo sapiens;} , partial (21%)
1376424_at	---	---	BF412664	242.1	332.4	272.6	153.8	152.7	177.2	194.2	308.2	330.3	3	3	3	1.72	0.0158	---
1371586_at	Mrpl48_predicted	Mrpl48_predicted	AF209972	127.4	132.8	138.6	105.9	151.9	94.3	166.8	192.6	200.8	3	3	3	1.59	0.0158	Similar to mitochondrial ribosomal protein L48	homologue to UP|Q8JZS9 (Q8JZS9) Mitochondrial ribosomal protein L48, isoform 1, complete
1388459_at	Col18a1	Col18A1	AI101782	1041.6	1115.7	1486.9	790.9	717.9	609.9	1062.9	1343.6	1445	3	3	3	1.82	0.0158	collagen, type XVIII, alpha 1	homologue to UP|Q61434 (Q61434) Collagen (Fragment), partial (65%)
1368303_at	Per2	Per2	NM_031678.1	112.5	149.9	219	94.3	79.9	95	137	162.6	185.7	3	3	3	1.8	0.016	period homolog 2 (Drosophila)
1376984_at	---	---	AW915048	55	49.6	69.1	38.8	49.5	39.3	64.4	54.9	54.3	3	3	3	1.36	0.0161	---	UP|Q8K051 (Q8K051) Gene trap locus 6, partial (64%)
1374465_at	MGC105797	MGC105797	AI237098	181.2	149.3	165.1	145.8	165.4	154.6	195.8	274.3	214.7	3	3	3	1.47	0.0161	Similar to ubiquitously-expressed transcript isoform 1	homologue to UP|Q8CEJ2 (Q8CEJ2) Mus musculus adult male spleen cDNA, RIKEN full-length enriched library, clone:0910002B17 product:ubiquitously expressed transcript, full insert sequence, complete
1388398_at	---	---	BI282024	42	37.2	60.1	34.1	36.7	29.1	45.1	49	45.4	3	1	3	1.4	0.0163	---	homologue to UP|RS4X_CERAE (Q76N24) 40S ribosomal protein S4, X isoform, complete
1372071_at	---	---	AI102320	121.8	142.2	101.4	124.7	117.3	105.6	158.9	166	207.3	3	3	3	1.53	0.0164	Similar to 8D6 antigen	similar to GB|AAC97969.1|4050096|MMHC425O18 NG29 {Mus musculus;} , complete
1370056_at	---	---	NM_020103.1	53.8	70.5	25.4	37.2	48.2	48.6	114.3	123.6	132.5	3	3	3	2.76	0.0165	---
1372055_at	---	P-Rex1	AI060225	99.7	103.4	109.8	122.8	99.8	129.4	133	173.5	150.2	3	3	3	1.3	0.0167	---	homologue to UP|Q6PFD4 (Q6PFD4) G630042G04 protein (Fragment), partial (70%)
1367562_at	Sparc	Sparc	NM_012656.1	871.2	1121.2	708.7	346.6	430.8	331.1	433.6	796.1	851.5	3	3	3	1.88	0.017	secreted acidic cysteine rich glycoprotein
1370200_at	Glud1	Glud1	BI284411	773.1	808.4	880.2	888.4	772.3	840.3	1075.9	1006.6	971.2	3	3	3	1.22	0.017	glutamate dehydrogenase 1. Probe is located 620bp downstream of stop to 1040bp downstream of stop	UP|DHE3_RAT (P10860) Glutamate dehydrogenase, mitochondrial precursor (GDH) , complete
1372943_at	---	---	AI072985	131.7	128.2	121.3	144.5	142	137.2	183	159.6	153.1	3	3	3	1.17	0.0171	---	UP|Q8BIT6 (Q8BIT6) Mus musculus 2 days neonate thymus thymic cells cDNA, RIKEN full-length enriched library, clone:E430024B05 product:NICE-4 PROTEIN homolog, partial (13%)
1389006_at	---	---	AI170394	30.1	71.6	41.5	45.7	41.7	32	103.8	74.3	104.7	1	0	3	2.37	0.0171	---	similar to UP|Q80VB7 (Q80VB7) Mpeg1 protein (Fragment), partial (14%)
1388131_at	---	---	X03369.1	153.5	258.4	299.6	171.2	169.6	148.3	351.3	289.6	314	3	3	3	1.95	0.0171	Similar to tubulin, beta
1388538_at	---	---	AI179646	328.9	387.9	373	308.4	290.4	318.2	342.5	350.9	342.3	3	3	3	1.13	0.0173	---	GB|AAH17370.2|16924202|BC017370 RBX1 protein {Homo sapiens;} , complete
1374711_at	---	---	BF283512	223.4	269	282.9	199.6	206	182	266.3	222.7	255.8	3	3	3	1.27	0.0173	Similar to cleavage and polyadenylation specificity factor 3	UP|Q8CIM0 (Q8CIM0) Cleavage and polyadenylation specificity factor 3, complete
1388836_at	Prkch	Pkc eta	AA799981	123.6	144.6	155.9	129.7	153.6	149.3	177.1	170.7	176.7	3	3	3	1.21	0.0173	protein kinase C, eta	UP|KPCL_RAT (Q64617) Protein kinase C, eta type (nPKC-eta) (PKC-L) , complete
1369554_at	Syngr2	Syngr2	NM_053553.1	75.9	78.1	116.7	105.9	109.3	115.8	137.5	144.1	130.4	3	3	3	1.24	0.0174	synaptogyrin 2
1375267_at	Ppic	Ppic	BI291292	276.5	303.4	277.1	188.6	201.7	124.5	341.2	289.8	239.6	3	3	3	1.69	0.0174	peptidylprolyl isomerase C	homologue to UP|PPIC_MOUSE (P30412) Peptidyl-prolyl cis-trans isomerase C (PPIase) (Rotamase) (Cyclophilin C) , complete
1372585_at	---	---	BM388445	121.9	144.4	144.1	99.1	122.4	75.8	136.2	162.2	152.7	3	3	3	1.52	0.0175	---
1390063_at	---	---	BG380473	23.7	22.6	19.7	33	25.7	30.1	108.8	52	44.5	2	3	3	2.31	0.0176	Similar to Microfibril-associated glycoprotein 3 precursor	homologue to UP|Q922T2 (Q922T2) Microfibrillar-associated protein 3, complete
1388425_at	---	---	BG671569	153.6	207	162.1	128.9	133.3	143.7	164.9	169.9	174.7	3	3	3	1.26	0.0176	Similar to RIKEN cDNA D130038B21
1388364_at	---	Ndufs3	BG381650	405.5	383.8	420	303.6	370.8	288.3	400.3	466.6	466.7	3	3	3	1.39	0.0178	Similar to NADH-ubiquinone oxidoreductase 30 kDa subunit, mitochondrial precursor (Complex I-30KD) (CI-30KD)	homologue to UP|Q8BTZ3 (Q8BTZ3) Mus musculus 2 days neonate thymus thymic cells cDNA, RIKEN full-length enriched library, clone:E430013F21 product:NADH dehydrogenase (ubiquinone) Fe-S protein 3 (30kD) (NADH-coenzyme Q reductase), full insert sequence, complete
1372790_at	---	---	BG671530	400.9	353.5	421.3	330.4	336.5	311.8	470.6	425.2	395.7	3	3	3	1.32	0.0179	---
1372322_at	---	---	BF398016	105	105.8	85.3	85.5	88.3	96	128.5	126.5	115.4	3	3	3	1.37	0.0179	---	homologue to UP|SGT1_MOUSE (Q9CS74) SGT1 protein homolog, partial (84%)
1389040_at	---	---	AI170825	1073.7	958.3	1044.1	1007.7	1030.5	948.4	1497.4	1159.5	1278.8	3	3	3	1.32	0.0179	---	homologue to UP|Q9NS81 (Q9NS81) PEST-containing nuclear protein, complete
1369879_a_at	Tegt	Tegt	NM_019381.1	450.5	448.4	499.7	402.5	361	405.1	456.1	536.1	488.8	3	3	3	1.27	0.018	testis enhanced gene transcript
1399105_at	---	---	AA926279	87.2	103.6	102.6	101.3	123.9	103.5	143.7	119	142.5	3	3	3	1.23	0.0181	---	UP|BIN3_HUMAN (Q9NQY0) Bridging integrator 3, partial (6%)
1367978_at	Adcy2	Adcy2	NM_031007.1	33.7	46.1	39.6	37.4	34.4	30.2	41.5	45.5	50.8	3	2	3	1.35	0.0181	adenylyl cyclase 2
1372681_at	---	---	BI294716	246.9	189.9	256.3	303	225.4	271.4	405.2	383.8	326.3	3	3	3	1.39	0.0182	Similar to amisyn
1388644_at	---	---	AI713204	151.4	205.7	156.1	129.3	166.6	126.4	191.2	223.9	248.1	3	3	3	1.57	0.0183	---	UP|MGLL_RAT (Q8R431) Monoglyceride lipase , complete
1369167_at	Gfra2	Gfra2	NM_012750.1	89.7	152.5	138.9	104.5	97	90.3	171.7	148.1	154.2	3	3	3	1.62	0.0184	glial cell line derived neurotrophic factor family receptor alpha 2
1372870_at	---	---	BM391302	289.6	350.5	267.3	178.7	225.1	111	310.6	309.8	339.7	3	3	3	1.86	0.0185	Similar to KDEL (Lys-Asp-Glu-Leu) endoplasmic reticulum protein retention receptor 3	homologue to UP|Q8R1L4 (Q8R1L4) KDEL (Lys-Asp-Glu-Leu) endoplasmic reticulum protein retention receptor 3, partial (29%)
1385458_a_at	---	---	AA799992	562.3	475.7	607.7	489.5	519.4	485.3	650.2	654.2	678.5	3	3	3	1.33	0.0189	Similar to C11orf17 protein
1373477_at	Mrpl19	Mrpl19	BM390306	122.8	133.1	129.8	118.8	120.4	129.9	156.3	146.9	134.7	3	3	3	1.19	0.0189	Ribosomal protein, mitochondrial, L15	homologue to GB|AAH20315.1|19483911|BC020315 Mrpl19 protein {Mus musculus;} , partial (43%)
1370516_at	Slc15a3	Slc15a3	AB026665.1	23.7	30.8	21.8	22.5	25.1	28.2	44.7	34.4	49.1	2	1	3	1.69	0.019	peptide/histidine transporter PHT2
1368076_at	Vhl	Vhl	NM_052801.1	236.7	287.1	213.1	270.4	254.7	235.9	395.3	375.3	303.2	3	3	3	1.41	0.0191	von Hippel-Lindau syndrome homolog
1387348_at	Igfbp5	Igfbp5	BE113270	122.9	213.7	272.5	85.7	124	87.8	227.2	177.8	279.1	3	1	3	2.3	0.0191	insulin-like growth factor binding protein 5	UP|IBP5_RAT (P24594) Insulin-like growth factor binding protein 5 precursor (IGFBP-5) (IBP-5) (IGF-binding protein 5), complete
1390046_at	---	---	BI288110	56.3	60	71.1	64.3	55.8	48.1	82.5	73.9	72	3	3	3	1.36	0.0191	Similar to tubulin, gamma complex associated protein 2	homologue to UP|GCP2_MOUSE (Q921G8) Gamma-tubulin complex component 2 (GCP-2), partial (24%)
1371809_at	Mrps18b	Mrps18b	BM389296	130.4	138.6	150.6	144.9	169.9	131.2	166.5	192.5	209.8	3	3	3	1.28	0.0191	mitochondrial ribosomal protein S18B	UP|Q6MG10 (Q6MG10) Mitochondrial ribosomal protein S18B, complete
1389066_at	---	---	BI274408	612.2	606.2	537.2	615.2	571.2	613.7	695	670.7	634.2	3	3	3	1.11	0.0192	---	UP|Q7PJ14 (Q7PJ14) ENSANGP00000025094 (Fragment), partial (15%)
1388898_at	---	---	AI236601	292.4	222	254.6	239.1	192.2	224.5	289.3	316.3	315.8	3	3	3	1.41	0.0193	Similar to heat shock protein 105 kDa alpha	homologue to UP|Q8C430 (Q8C430) Mus musculus adult male hippocampus cDNA, RIKEN full-length enriched library, clone:C630023P21 product:heat shock protein, 105 kDa, full insert sequence, partial (84%)
1369124_at	Htr2a	Htr2a	NM_017254.1	23.3	31.7	31.4	33.6	34.7	33.1	37.8	44.8	34.9	1	1	3	1.16	0.0194	5-hydroxytryptamine (serotonin) receptor 2A
1370014_at	Stx4a	Stx4a	NM_031125.1	473.8	514.9	453.3	456.4	484.7	520.6	655.5	572.9	552.3	3	3	3	1.22	0.0196	syntaxin 4A (placental)
1368685_at	Cspg4	Cspg4	NM_031022.1	789.8	850.3	865.6	668.1	575.8	620.7	725.2	728	913.5	3	3	3	1.27	0.0199	membrane-spanning proteoglycan NG2
1369329_at	Notch3	Notch3	NM_020087.2	46.8	50.4	65.8	37.9	46.3	38	49.6	63.4	80.5	3	2	2	1.58	0.0199	Notch 3
