# Supplementary material for: Vascular microarray profiling in two models of hypertension identifies caveolin-1, Rgs2 and Rgs5 as antihypertensive targets
Source: BMC Genomics. 2007 Nov 7;8:404. doi: 10.1186/1471-2164-8-404 (PMC2219888; doi:10.1186/1471-2164-8-404)
Supplement: Additional file 14 — Genes with decreased expression in SHR vs ACTH. Gene lists of statistical analysis of microarray data including gene names, gene descriptions, biological function, Affymetrix IDs, accession numbers, expression levels and p-values. [file 1471-2164-8-404-S14.xls]

## Sheet: Revised Table S14 Down in SHR v
Table S14. Genes with decreased expression in SHR vs ACTH
Affy.ID	Gene.Symbol	Gene Symbol HG	Genbank.Accession.Nr	WKY1	WKY2	WKY3b	ACTH1	ACTH2	ACTH3	SHR1	SHR2	SHR3	Npres.WKY	Npres.ACTH	Npres.SHR	Av.FC.SHR.WKY	p.value	Gene.Title	TGI.Annotation
1398350_at	Basp1	Basp1	BG380454	837.5	628.4	738.3	433.1	405.7	445.8	65.2	66.6	62	3	3	3	0.15	1.03e-07	brain abundant, membrane attached signal protein 1	{clone E545, estrogen induced gene} [rats, Sprague-Dawley, hypothalamus, mRNA Partial, 186 nt]
1388071_x_at	RT1-Aw2	RT1-Aw2	M24024.1	1930.3	1760.3	1996	1351.3	1425.3	1373.3	312.9	321.1	336	3	3	3	0.23	2.54e-07	RT1 class Ib, locus Aw2
1368589_at	Ptprj	Ptprj	NM_017269.1	151.7	157.4	124.7	164.4	162.6	141.5	3.9	2.3	3.3	3	3	0	0.02	8.48e-07	protein tyrosine phosphatase, receptor type, J
1375601_at	---	---	BF410219	51.4	50.3	58	40.2	42.4	48.8	1.7	3.8	3.1	3	1	0	0.07	4.93e-06	---
1369310_at	Basp1	Basp1	NM_022300.1	203.8	193.9	111.3	48.1	40.9	43.9	3.8	6.5	3.9	3	3	0	0.11	7.97e-06	brain abundant, membrane attached signal protein 1
1399098_at	Glo1	Glo1	AI103970	537.3	514.8	530.1	602.3	548.2	570.3	340.3	364.1	377	3	3	3	0.63	1.05e-05	glyoxylase 1	UP|Q6P7Q4 (Q6P7Q4) Glyoxylase 1, complete
1368512_a_at	Enpep	Enpep	AF214568.1	52.7	67	72.3	201.1	183.8	214.4	74.5	64.8	66.8	3	3	3	0.34	1.15e-05	aminopeptidase A
1388366_at	---	Mrpl4	BI275903	497.4	499.2	503.9	439.6	437.3	491.1	241.9	260.6	284	3	3	3	0.57	1.38e-05	Similar to mitochondrial ribosomal protein L4 isoform a	homologue to UP|Q8JZU9 (Q8JZU9) Mrpl4 protein (Fragment), partial (13%)
1373750_at	---	---	BF406832	756.7	856.8	773.9	471.3	451.2	412	283.6	343.4	301.9	3	3	3	0.7	2.47e-05	Similar to leprecan-like protein 2	homologue to UP|O88836 (O88836) B protein (Gene rich cluster, B gene), partial (21%)
1388698_at	Ecm1	Ecm1	AI407838	1510.7	1666.8	1395.7	940.8	971.5	932.9	619.4	685.9	741.2	3	3	3	0.72	2.79e-05	Extracellular matrix protein 1	p85
1394114_at	---	---	AA799434	141	132.4	119.7	105.8	117.4	123.2	28.6	19.5	30.9	3	3	3	0.23	5.78e-05	---
1372336_at	---	---	BE115454	1147.6	941.4	852.5	970.7	853	1006.4	459.7	407.1	495.8	3	3	3	0.48	7.72e-05	---
1371629_at	---	---	AI105444	301.5	319.1	292.4	337.9	323.2	367.4	203.4	229	207.6	3	3	3	0.62	9.53e-05	---
1372824_at	---	---	AI103367	341.2	276.1	259.9	281.9	303	270.9	99.5	126.7	125.2	3	3	3	0.41	0.000101	---
1372162_at	---	---	AI176565	366	298.2	339	330.2	331.5	309.5	186.2	195.7	185.9	3	3	3	0.58	0.000102	Similar to acetyl-CoA synthetase 2	UP|O48239 (O48239) Cytochrome b (Fragment), partial (7%)
1371735_at	---	---	AI105202	157.2	196.7	186.3	230.9	223.1	241.9	128.8	135.2	122.9	3	3	3	0.56	0.000111	---
1390510_at	MGC94557	MGC94557	BI294706	20.8	30.5	33.1	91.7	103.5	97.8	49.7	41.4	37	3	3	3	0.44	0.000115	Similar to MS4A6B protein	similar to UP|M46B_MOUSE (Q99N09) Membrane-spanning 4-domains subfamily A member 6B, partial (89%)
1371960_at	---	---	AI230548	168.3	128.9	176.9	108	121.5	158	33.6	21.7	20.2	3	3	0	0.19	0.000126	---
1368430_at	Lgmn	Lgmn	AF154349.1	356	315.7	343.6	377.2	344.3	360.6	199.9	174.5	155.6	3	3	3	0.49	0.000133	legumain
1387424_at	Cntn2	Cntn2	NM_012884.1	63.3	58.1	58.8	33.5	28.9	33.4	19.6	20.1	25.9	3	3	2	0.68	0.000177	contactin 2
1370806_at	---	---	AF465614.1	1209	1261.7	1313.9	1309.6	1438.1	1395.8	525.6	565.1	724	3	3	3	0.44	0.000183	---
1371337_at	---	---	BG378939	1121.5	1197.3	1086.7	1471.8	1412.4	1489.6	1322	1209.4	1223.3	3	3	3	0.86	0.000189	Similar to Cox7a2l protein	homologue to UP|Q99KD6 (Q99KD6) Cox7a2l protein, complete
1386901_at	---	---	NM_031561.1	334.9	584.9	220.4	786.3	753.5	814.1	79.3	67.3	45.1	3	3	3	0.08	0.000211	---
1369182_at	F3	F3	NM_013057.1	361.1	459.7	330	919.1	902.9	943.1	537.9	462.2	412.2	3	3	3	0.51	0.000252	coagulation factor 3
1389179_at	---	---	BF284899	236.2	268	360.5	315.6	349	300.5	53.9	92.6	88.1	3	3	3	0.24	0.000259	Similar to cell death activator CIDE-A	homologue to UP|CIDA_MOUSE (O70302) Cell death activator CIDE-A (Cell death-inducing DFFA-like effector A), complete
1383532_at	---	---	AA956411	233.4	247.6	361	236.9	210.9	287.4	66.3	53	80.1	3	3	3	0.27	0.000261	---
1367908_at	Gcsh	Gcsh	NM_133598.1	192.1	196.8	211.3	177.9	188.1	194.3	103.1	112.6	134	3	3	3	0.62	0.000292	glycine cleavage system protein H (aminomethyl carrier)
1379747_at	---	---	AA866443	647.3	284.6	299.5	332.5	251.4	446.6	50.1	35.9	44.1	3	3	3	0.13	0.000305	---	weakly similar to UP|Q7VKP7 (Q7VKP7) Molybdenum ABC transporter, ATP-binding protein, partial (5%)
1370224_at	Stat3	Stat3	BE113920	686.9	726	593.5	532.1	502	552.6	283.4	195.2	172.2	3	3	3	0.41	0.000333	signal transducer and activator of transcription 3	UP|STA3_RAT (P52631) Signal transducer and activator of transcription 3, partial (84%)
1388545_at	---	Smoc1	BG373119	141.6	146.3	135.1	127.1	107.4	141.1	42.4	51.4	64.6	3	3	2	0.42	0.000333	---
1374678_at	---	---	BE109578	54	105.9	42.7	54.7	41.1	58.6	6.5	9.1	8.7	3	0	0	0.16	0.000395	Similar to Semaphorin 4B (Semaphorin C) (Sema C)	homologue to UP|SM4B_MOUSE (Q62179) Semaphorin 4B (Semaphorin C) (Sema C) (Fragment), partial (35%)
1388629_at	Impdh2	Impdh2	BF281278	713	740.6	758.3	988.9	1021.9	972.8	882.8	832.1	868.3	3	3	3	0.87	0.000453	IMP (inosine monophosphate) dehydrogenase 2	UP|Q6P9U9 (Q6P9U9) IMP (Inosine monophosphate) dehydrogenase 2, complete
1387077_at	Arpp19	Arpp19	NM_031660.1	145.8	165.2	171.6	141.3	134.5	118.3	97.4	91.9	103.3	3	3	2	0.74	0.000456	cyclic AMP phosphoprotein, 19 kDa
1387232_at	Bmp4	Bmp4	NM_012827.1	186.4	185.1	149.1	275.6	262.8	247.5	135.8	114.7	116.7	3	3	3	0.47	0.000478	bone morphogenetic protein 4
1377169_at	---	---	BI273710	151.9	153.5	164.5	219.9	232.3	224	167	148.3	173.4	3	3	3	0.72	0.000513	---	homologue to UP|TRA5_MOUSE (P70191) TNF receptor associated factor 5, partial (68%)
1375582_at	---	---	AW531902	61.5	63.3	55.4	54.2	52.5	44.2	30.1	30.7	24.6	3	2	0	0.57	0.000517	Similar to zinc-finger homeodomain protein 4	homologue to UP|Q9JJN2 (Q9JJN2) Zinc-finger homeodomain protein 4, partial (3%)
1386881_at	Igfbp3	Igfbp3	NM_012588.1	303.4	403.6	368.6	1250.5	1480.8	901.3	471.1	456.4	384.2	3	3	3	0.36	0.000522	insulin-like growth factor binding protein 3
1374927_at	---	---	AI714124	79.8	129	92.5	80	80.5	86.7	37.4	43.8	42	3	3	1	0.5	0.000525	---
1373368_at	---	---	BI279680	276.1	431	314.9	1011.2	924.9	852.7	487.8	355.2	426.5	3	3	3	0.46	0.000537	---	homologue to UP|Q9CX06 (Q9CX06) Mus musculus ES cells cDNA, RIKEN full-length enriched library, clone:2400001O18 product:PROCOLLAGEN C-TERMINAL PROTEINASE ENHANCER PROTEIN 2 (PROCOLLAGEN C-PROTEINASE ENHANCER PROTEIN 2) homolog (Procollagen C-endopeptidase enhancer 2), complete
1368281_at	Dpep1	Dpep1	L07316.1	118.4	119.1	175.4	193.1	192.6	202.2	87.8	88.8	79.3	3	3	3	0.44	0.000624	dipeptidase 1 (renal)
1373047_at	---	Pkc iota	BF284699	567.6	540.8	513.9	506.5	549	501.9	415.4	405.8	409	3	3	3	0.79	0.000669	---	UP|KPCI_HUMAN (P41743) Protein kinase C, iota type (nPKC-iota) (Atypical protein kinase C-lambda/iota) (aPKC-lambda/iota) , partial (60%)
1383225_at	---	---	BF396682	490.1	505.1	569.8	618.1	643.9	681.3	431.9	392	421.5	3	3	3	0.64	0.000671	---
1388255_x_at	RT1-CE5	RT1-CE5	AJ243338.1	33.5	39.3	27.5	15.7	17.4	8.8	3.2	2	0.8	3	2	0	0.14	0.000727	RT1 class I, CE5
1371351_at	---	---	AI233192	396.3	376.7	355.6	480.1	464.9	464.1	375.2	360.5	339.6	3	3	3	0.76	0.000728	Similar to hypothetical protein MGC9850	homologue to UP|Q9D1M1 (Q9D1M1) Mus musculus 18-day embryo whole body cDNA, RIKEN full-length enriched library, clone:1110003G10 product:RNA polymerase 1-3 (16 kDa subunit), full insert sequence, partial (98%)
1369212_s_at	Epb4.1l1	Epb4.1l1	NM_021681.1	174.9	194.1	174.1	130.4	105.3	143.7	56.1	86.4	64.9	3	3	3	0.55	0.000745	erythrocyte protein band 4.1-like 1
1368130_at	Aldh3a1	Aldh3a1	NM_031972.1	138.6	181	131	443.2	435.2	310.6	182.9	160.5	182	3	3	3	0.44	0.000761	aldehyde dehydrogenase family 3, member A1
1388565_at	Spg21	Spg21	BI289536	166.2	153.8	141.4	198	168.6	186	96.8	89.4	109.3	3	3	3	0.53	0.000769	Acid cluster protein 33	similar to UP|Q9NZD8 (Q9NZD8) BM-019 (Acid cluster protein 33) (GL010), partial (17%)
1370892_at	C4-2 /// C4a	C4-2 /// C4a	BI285347	651.8	873.6	538.8	1118.5	992.3	887.9	401.4	398.8	409	3	3	3	0.4	0.000778	complement component 4, gene 2 /// complement component 4a	UP|Q6MG79 (Q6MG79) Complement component 4, gene 1, complete
1387599_a_at	Nqo1	Nqo1	J02679.1	279	295.6	346.9	356.9	338.1	351.1	230.8	225.2	215.5	3	3	3	0.64	0.000778	NAD(P)H dehydrogenase, quinone 1
1373287_at	---	---	BE113298	112.2	131.3	129.8	113	139.2	137.6	56.7	75.2	49.3	3	3	3	0.46	0.000799	---
1367652_at	Igfbp3	Igfbp3	AI713966	345.1	355.6	361	1155.1	1702.4	871.4	398.1	428.1	412.2	3	3	3	0.33	0.00083	insulin-like growth factor binding protein 3	GB|AAB00989.1|204744|RATIGFBP3A insulin-like growth factor binding protein precursor (IGFBP-3) {Rattus norvegicus;} , partial (88%)
1373618_at	---	---	BE113210	309.6	292.3	286.3	362.7	364.6	360.1	268.3	300.5	289.4	3	3	3	0.79	0.000834	---	homologue to UP|O60519 (O60519) Cre binding protein-like 2, complete
1388336_at	---	---	AI411514	322.7	304.3	408	383.7	394.3	460.5	174.3	189.3	221	3	3	3	0.47	0.000838	---
1373654_at	---	Anxa8	BM389254	208.1	185	138.9	161.3	169.6	173	79	78.6	87.4	3	3	0	0.49	0.000856	---
1398990_at	---	---	BI281754	380.1	553.9	399.6	438.4	459.7	503.7	246.3	230.8	236.4	3	3	3	0.51	0.000876	---	UP|Q6T424 (Q6T424) Tumor differentiation factor, partial (14%)
1388491_at	---	---	AI234849	219.5	203.2	219.5	263.5	197	274.3	123	112.5	95.4	3	3	3	0.45	0.000882	---	GB|AAH15480.1|15930072|BC015480 ring finger protein 153 {Homo sapiens;} , complete
1373268_at	LOC367171	LOC367171	BM383953	854.2	784.6	729.5	641.8	610.1	612.1	484.6	506.1	593	3	3	3	0.85	0.000893	Microtubule-associated protein 4	homologue to UP|Q7TPD4 (Q7TPD4) Microtubule-associated protein 4, partial (8%)
1388201_at	Bmp6	Bmp6	AW141680	138.4	113.1	164	172.1	183.4	169.2	90.5	88.7	89.1	3	3	3	0.51	0.00091	bone morphogenetic protein 6	UP|Q811S4 (Q811S4) Bone morphogenetic protein 6, complete
1389467_at	---	---	BM391248	76.5	165.4	127.3	216.3	238.9	171.9	39.2	51.8	53.4	3	3	3	0.23	0.000911	---	UP|Q8BU53 (Q8BU53) Mus musculus 2 days pregnant adult female oviduct cDNA, RIKEN full-length enriched library, clone:E230038K10 product:procollagen-proline, 2-oxoglutarate 4-dioxygenase (proline 4-hydroxylase), alpha II polypeptide, full insert sequence, partial (6%)
1368282_at	Dpep1	Dpep1	NM_053591.1	165.9	137.3	118	221.6	184.5	251.3	58.8	78.7	85.7	3	3	3	0.34	0.000999	dipeptidase 1 (renal)
1372164_at	---	---	AI600255	467.4	504.4	490.7	494.9	533.7	480.2	363.1	389.3	373.2	3	3	3	0.75	0.00102	---	weakly similar to UP|WBP1_MOUSE (P97764) WW domain binding protein 1 (WBP-1), partial (30%)
1371384_at	---	---	BG666659	560.5	560.2	514.5	685.7	756	739.8	630.5	563.4	629	3	3	3	0.84	0.00107	Similar to Transcription factor BTF3 (RNA polymerase B transcription factor 3)	UP|BTF3_HUMAN (P20290) Transcription factor BTF3 (RNA polymerase B transcription factor 3), partial (79%)
1370054_at	Cdkn2c	Cdkn2c	NM_131902.1	201	191.3	190.2	261.4	268.6	286	210.2	204.2	182.9	3	3	3	0.73	0.00115	cyclin-dependent kinase inhibitor 2C (p18, inhibits CDK4)
1389369_at	---	---	BF289017	136.9	107.1	125.6	119.3	86.1	111.8	39	22.4	39.7	3	3	2	0.32	0.0012	---	UP|O55166 (O55166) ARE1 (SAC2 (Suppressor of actin mutations 2, homolog)-like) (S.cerevisiae), partial (4%)
1368998_at	Nkx6-1	Nkx6-1	NM_031737.1	107.4	85.8	104.8	139.7	141.1	150.4	53.4	70.3	41.2	3	3	2	0.38	0.00131	NK6 transcription factor related, locus 1 (Drosophila)
1373889_at	Igsf7	Igsf7	BF387360	19.9	44.5	27.9	103.8	111.2	66.1	17.8	17.7	10.6	1	3	0	0.16	0.00132	Immunoglobulin superfamily, member 7	similar to UP|Q7TSN2 (Q7TSN2) MAIR-IIb, partial (88%)
1376723_a_at	---	---	AW142765	325.5	344.7	365.3	402.5	464.9	376.5	200	206	262.3	3	3	3	0.54	0.00133	---
1387060_at	Copeb	Copeb	NM_031642.1	623.9	586	544.4	502.6	456.3	409.4	362.4	368.1	311.5	3	3	3	0.76	0.00139	core promoter element binding protein
1371209_at	RT1-CE5	RT1-CE5	AJ243338.1	44.6	50.4	26.1	9.6	1.6	13.4	0.4	0.5	0.7	3	1	0	0.07	0.00145	RT1 class I, CE5
1372834_at	---	---	BI304063	619.2	577.7	527.5	733.4	666.7	772.9	603	568	576.6	3	3	3	0.8	0.00146	Similar to SKD1	UP|SKD1_MOUSE (P46467) SKD1 protein (Vacuolar sorting protein 4b), complete
1368146_at	Dusp1	Dusp1	U02553.1	600	948.5	795.6	1099.4	1214.3	1650.6	471.5	500.1	479	3	3	3	0.37	0.00146	dual specificity phosphatase 1
1380859_at	---	---	AA891931	124.8	137.1	139.7	121.3	144.7	118.3	92.5	88.8	97.7	3	3	3	0.73	0.00148	---
1371299_at	Rps3	Rps3	BG665124	2407.3	2670.4	2270.9	3158.7	2936.9	3462.9	2995.7	2552.6	3005.5	3	3	3	0.89	0.00152	Ribosomal protein S3	UP|RS3_MOUSE (P17073) 40S ribosomal protein S3, complete
1387093_at	Slc21a5	Slc21a5	NM_131906.1	123.1	169.8	152.9	156.6	127.8	139.9	53.2	54	82.7	3	3	1	0.45	0.00155	solute carrier family 21 (organic anion transporter), member 5
1390127_at	---	---	BI296216	29.1	25.9	39	60.4	56.9	57.9	33	36.9	38.1	2	3	2	0.62	0.00158	---
1398473_at	---	---	BI290651	47.3	51.4	43.8	67.4	64.2	63.9	35.8	33.1	39.7	3	3	3	0.56	0.00162	Similar to hypothetical protein MGC10120	UP|Q6QNY1 (Q6QNY1) Biogenesis of lysosome-related organelles complex 1 subunit 2, partial (8%)
1387856_at	Cnn3	Cnn3	BI274457	902.6	896.2	690	1136.3	1154.4	1189.4	877.6	904.4	904.2	3	3	3	0.77	0.00165	calponin 3, acidic	UP|CLP3_RAT (P37397) Calponin, acidic isoform (Calponin 3) (Calponin, non-muscle isoform), complete
1374477_at	Prrx2	Prrx2	BE113700	168.5	163.5	139.2	207.6	234.9	220.2	74.9	114.4	109.6	3	3	3	0.45	0.00169	Paired related homeobox 2	homologue to UP|PMX2_MOUSE (Q06348) Paired mesoderm homeobox protein 2 (PRX-2) (Homeobox protein S8), partial (98%)
1390536_at	---	---	BF551311	126.4	126.3	95.3	192.9	162.7	152.8	82.3	70.8	74	3	3	3	0.45	0.00173	---
1369097_s_at	Gucy1b3	Gucy1b3	NM_012769.1	446	338.1	367.6	478.4	336.9	511.2	201	210.3	183.9	3	3	3	0.45	0.0018	guanylate cyclase 1, soluble, beta 3
1388128_at	Actr3	Actr3	BI292004	169.3	159.9	183.6	170.7	180.4	180.3	141.7	139.5	139.4	3	3	3	0.79	0.00184	ARP3 actin-related protein 3 homolog (yeast)	UP|ARP3_MOUSE (Q99JY9) Actin-like protein 3 (Actin-related protein 3), complete
1390336_at	---	---	BF408325	59.5	60.6	81.4	75.3	68	64.8	41.6	47.1	42.5	3	3	3	0.63	0.0019	Similar to Protein C21orf63 homolog precursor	homologue to UP|CU63_MOUSE (P58659) Protein C21orf63 homolog precursor, partial (75%)
1370886_a_at	Klc1	Klc1	AA944723	343.1	270	305.1	297.2	267.1	271.7	203.7	181.1	198.7	3	3	3	0.7	0.00198	kinesin light chain 1	UP|KLC1_RAT (P37285) Kinesin light chain 1 (KLC 1), partial (21%)
1373499_at	Gas5	Gas5	BF287008	136.3	138.4	123.5	234.4	168.5	232.2	100.3	113.1	92.3	3	3	3	0.48	0.00204	growth arrest specific 5	Rattus norvegicus gas-5 growth arrest homolog non-translated mRNA sequence
1372299_at	Cdkn1c	Cdkn1c	AI013919	122.5	155	114	207.8	260.8	254.3	144.7	137.4	129.3	3	3	3	0.57	0.00209	cyclin-dependent kinase inhibitor 1C, p57
1371872_at	---	---	BE108905	224.2	233.7	255	307.2	252.2	271.4	191.1	197.8	183.4	3	3	3	0.69	0.00228	---	homologue to UP|NPL1_MOUSE (P28656) Nucleosome assembly protein 1-like 1 (NAP-1 related protein) (Brain protein DN38), partial (48%)
1376760_at	---	---	BF402128	50.1	52.6	61.9	60.4	52.4	60.6	25.1	27.3	37.8	3	3	2	0.52	0.00232	---	homologue to UP|GCFC_MOUSE (P58501) GC-rich sequence DNA-binding factor homolog (Fragment), partial (25%)
1372426_at	---	---	AI411997	840.6	834.4	828.1	712.2	712	639.5	436	512.8	588.7	3	3	3	0.75	0.00234	---	homologue to UP|Q80T21 (Q80T21) Thrombospondin repeat protein 1, partial (20%)
1368869_at	Akap12	Akap12	BG663107	832.3	732.8	658.5	883.2	894.8	857.6	667.9	583.9	577.7	3	3	3	0.69	0.00236	A kinase (PRKA) anchor protein (gravin) 12	homologue to PRF|2210332A.0|1589163|2210332A protein kinase C-binding protein. {Rattus norvegicus;} , partial (5%)
1372179_at	Hpcal1	Hpcal1	BM389406	747.4	843.3	770.8	871.9	934.7	919.4	715.1	710.5	707.2	3	3	3	0.78	0.00245	neural visinin-like Ca2+-binding protein type 3
1388920_at	Bmp6	Bmp6	AI230985	555.3	453.8	601.9	555.3	589.8	604.6	292.5	336.8	377.7	3	3	3	0.58	0.00248	bone morphogenetic protein 6	UP|Q811S4 (Q811S4) Bone morphogenetic protein 6, complete
1370939_at	Acsl1	Acsl1	D90109.1	315.8	304.3	340.2	380.4	395.3	457	252.3	299.3	265.4	3	3	3	0.66	0.00265	acyl-CoA synthetase long-chain family member 1
1371762_at	Rbp4	Rbp4	AA858962	20.1	32.2	10.8	170.5	187.5	112.5	26.1	48.9	34.7	2	3	3	0.23	0.00269	Retinol binding protein 4, plasma	UP|RETB_RAT (P04916) Plasma retinol-binding protein precursor (PRBP) (RBP), complete
1388924_at	Angptl4	Angptl4	AA818262	84	133	69.5	356.4	450.3	271.5	105.1	159.6	141.8	3	3	3	0.38	0.0027	angiopoietin-like protein 4
1368187_at	Gpnmb	Gpnmb	NM_133298.1	142.9	190.6	146.9	286	271.3	280.3	221.9	184.1	183.2	3	3	3	0.7	0.00273	glycoprotein (transmembrane) nmb
1374086_at	---	---	BF282296	370.6	328	276.6	530	472.5	503.6	371.9	323.8	334.4	3	3	3	0.68	0.00279	Similar to KIAA1424 protein	homologue to UP|Q80TD7 (Q80TD7) MKIAA1424 protein (Fragment), partial (47%)
1387371_at	Cdc25a	Cdc25a	NM_133571.1	57.8	53.2	50.4	60.4	58	52.3	28.5	35.5	37.9	3	3	3	0.6	0.0029	cell division cycle 25A
1376284_at	---	---	AI406517	32.2	40.1	39.2	53.8	56.7	54	37	32.5	27.6	3	3	3	0.59	0.00303	---
1388305_at	Araf1	Araf1	AI176666	85.9	75.7	93.4	74.3	74.3	71.8	63	56.7	55	3	3	3	0.79	0.00304	V-raf murine sarcoma 3611 viral oncogene homolog 1	UP|ARAF_RAT (P14056) A-Raf proto-oncogene serine/threonine-protein kinase , partial (31%)
1388674_at	---	---	AI010427	368.1	561.6	465.3	297.7	348.2	303.5	149.2	208.3	228.3	3	3	3	0.62	0.00305	---	similar to UP|Q7M5K8 (Q7M5K8) E3 CR1-gamma1, partial (6%)
1373852_at	---	---	AA859922	219	189.6	163.3	186.5	204.3	162.8	106.3	96.6	118.5	3	3	3	0.58	0.00314	---	homologue to UP|Q9WUP4 (Q9WUP4) SRD5A2L, partial (9%)
1388557_at	---	---	BF284922	504.8	581.9	431.9	944.7	738.8	758.6	561.2	473.2	527.3	3	3	3	0.64	0.0032	---	complement component 7
1367600_at	Des	Des	NM_022531.1	1785.5	1686.5	2109.7	1709.8	1668.1	1476.9	459.2	806.6	838	3	3	3	0.43	0.0032	desmin
1387839_at	RT1-N1	RT1-N1	NM_012646.1	39.2	46	54.8	17	28.4	21.1	3.1	6.2	0.7	3	1	0	0.15	0.00324	RT1 class Ib gene, H2-TL-like, grc region (N1)
1371588_at	---	---	AA686007	782	784.2	584.9	921.9	744.8	857.1	409.8	355.7	534.3	3	3	3	0.52	0.00327	---	UP|PARA_RAT (Q9HB97) Alpha-parvin (Actopaxin), complete
1370847_at	LOC171569	LOC171569	AA801238	42.6	61.1	62.1	115.1	92	104.9	53.3	58.4	69.2	3	3	3	0.58	0.00342	F-spondin	UP|Q9WV75 (Q9WV75) Mindin precursor, complete
1388202_at	RT1-Aw2	RT1-Aw2	BI395698	12.9	14.8	26	23.5	36.2	26.6	1.5	7	3.9	1	3	0	0.14	0.00347	RT1 class Ib, locus Aw2	UP|O02938 (O02938) Mature alpha chain of major histocompatibility complex class I antigen (Fragment), complete
1368534_at	Adra1d	Adra1d	NM_024483.1	38.6	56	66.5	44.1	36.2	34.6	18.2	26.3	26.1	3	3	2	0.61	0.00348	adrenergic receptor, alpha 1d
1370025_at	Pip5k2c	Pip5k2c	NM_080480.1	409.6	424.1	403.2	425.8	460.1	454.9	370.6	384.8	390	3	3	3	0.85	0.00349	phosphatidylinositol-4-phosphate 5-kinase, type II, gamma
1376089_at	---	---	BI294974	1400.6	1355.8	1076.7	1147.4	1123.1	1007.2	809.6	696.2	890.4	3	3	3	0.73	0.0035	---	similar to UP|Q8CAV5 (Q8CAV5) Mus musculus 16 days neonate thymus cDNA, RIKEN full-length enriched library, clone:A130035N10 product:low density lipoprotein receptor, full insert sequence, partial (52%)
1368143_at	Anxa7	Anxa7	AI013902	719.7	647.1	569.3	881.1	797.8	890	753.3	765.2	698.8	3	3	3	0.86	0.00352	annexin A7	UP|Q6IRJ7 (Q6IRJ7) Annexin A7, complete
1372234_at	---	---	AA800950	955.5	849	807.1	875.9	737.4	766.6	677.6	615.1	619.2	3	3	3	0.8	0.00357	---	similar to UP|Q7PWC8 (Q7PWC8) ENSANGP00000017194 (Fragment), partial (81%)
1370312_at	Sponf	Sponf	M88469.1	111.5	119.4	86.6	290.3	189.8	201.4	107.7	95.9	104.6	3	3	3	0.45	0.00359	f-spondin
1389132_at	---	---	AW253339	1280.7	1101.1	1038.5	1229.2	1083.4	1129.6	848.1	886.6	969.4	3	3	3	0.79	0.00364	---
1368459_at	Gdf10	Gdf10	NM_024375.1	216.9	310.6	161.1	367.2	325.2	306.4	128.1	124.1	138	3	3	3	0.39	0.00367	growth differentiation factor 10
1377145_at	---	---	BI296089	24.1	27.7	17.3	67.9	77.8	68.2	24.9	10.8	14.6	1	3	0	0.24	0.00378	Similar to very large G protein-coupled receptor 1	homologue to UP|Q8VHN7 (Q8VHN7) Very large G protein-coupled receptor 1, partial (6%)
1398935_at	---	---	AI009819	570.6	515.3	579.4	614.7	561	611.9	485.5	438.5	448	3	3	3	0.77	0.00378	---	UP|SNX9_MOUSE (Q91VH2) Sorting nexin 9, partial (34%)
1371612_at	MGC94712	MGC94712	AI177656	922.5	794.7	656.9	933.6	929.2	858.7	616.6	587.6	530.1	3	3	3	0.64	0.0038	Similar to RIKEN cDNA 0610027F08	UP|SE34_MOUSE (Q8BMZ5) tRNA-splicing endonuclease subunit Sen34 (tRNA-intron endonuclease Sen34) (Leukocyte receptor cluster member 5 homolog) , complete
1389633_at	---	---	BI290172	154	170.5	194.2	192.8	195.5	186.7	135.1	138.7	151.2	3	3	3	0.74	0.0038	---	homologue to UP|Q6PDE4 (Q6PDE4) 9930107J06 protein, partial (45%)
1390212_at	---	---	BI287987	82.5	68.3	71.1	76.1	74.6	64.5	43.5	46.9	51.7	3	3	2	0.66	0.00385	---	similar to UP|Q8CIC2 (Q8CIC2) Nupl2 protein, partial (28%)
1389349_s_at	Il17re	Il17re	BM383766	62	67.2	80.9	73.1	86	75.2	52.6	52.4	41.8	3	3	3	0.63	0.00387	similar to interleukin 17 receptor E isoform 1	similar to UP|Q8K4C1 (Q8K4C1) IL-17RE, partial (98%)
1370310_at	Hmgcs2	Hmgcs2	M33648.1	57.6	101	58.3	151.6	222.3	146.7	23.5	41.4	54	3	3	1	0.23	0.00388	3-hydroxy-3-methylglutaryl-Coenzyme A synthase 2
1373994_at	---	---	BM388789	78.5	100.2	88.6	118.4	85.1	84.3	51.1	54.3	55.3	3	2	0	0.56	0.00388	---	weakly similar to UP|SR40_YEAST (P32583) Suppressor protein SRP40, partial (11%)
1372017_at	Diablo	Diablo	BE110572	338.2	358.9	317.4	343.9	342.1	339.4	255.3	279.1	298	3	3	3	0.81	0.00392	Diablo homolog (Drosophila)	homologue to UP|DBOH_MOUSE (Q9JIQ3) Diablo homolog, mitochondrial precursor (Second mitochondria-derived activator of caspase) (Smac protein) (Direct IAP binding protein with low pI), complete
1367796_at	Mgat1	Mgat1	NM_030861.1	132.1	138.8	122.5	165.2	202.1	163.7	93.8	118.2	112.3	3	3	3	0.61	0.00395	N-acetylglucosaminyltransferase I
1377069_at	---	---	BG379055	134.9	103.2	121.9	138.9	113.8	136.4	77.3	60.2	71.8	3	3	3	0.54	0.00396	---
1388607_at	---	Smurf2	AI177408	276.3	231.8	261.9	278.5	291.3	275.5	210.9	201.1	215.2	3	3	3	0.74	0.00396	---	UP|Q7CV12 (Q7CV12) AGR_L_805p, partial (9%)
1390292_at	Tmem8	Tmem8	AW527467	87.9	107.2	83.7	71	96.5	71.2	54.4	43.1	44.7	3	3	1	0.6	0.004	Transmembrane protein 8 (five membrane-spanning domains)	homologue to UP|TME8_MOUSE (Q9ESN3) Transmembrane protein 8 precursor (M83 protein), complete
1375720_at	---	---	AI171785	237.6	216.5	233.7	226.7	217.9	210.8	102	149.5	154	3	3	3	0.62	0.00403	---	UP|Q920D8 (Q920D8) GABA B receptor 1g, partial (25%)
1372793_at	Ssbp1	Ssbp1	BE108903	135.4	106	108.2	154.5	115.3	136.9	72.1	55.2	69.2	3	3	3	0.48	0.00415	single-stranded DNA binding protein 1	UP|SSB_RAT (P28042) Single-stranded DNA-binding protein, mitochondrial precursor (Mt-SSB) (MtSSB) (P16), complete
1372415_at	---	---	BM385649	47.1	64.7	48.1	47.9	84.8	82.3	28.1	25.9	22.5	3	2	0	0.36	0.00423	---	UP|TFH3_MOUSE (Q8VD76) TFIIH basal transcription factor complex p34 subunit (Basic transcription factor 2 34 kDa subunit) (BTF2-p34) (General transcription factor IIH polypeptide 3), partial (48%)
1372390_at	---	---	AI710604	266.5	251.5	244.1	250.8	207.4	260.8	131.6	114.4	174.1	3	3	3	0.58	0.00429	---
1368372_at	Sts	Sts	NM_012661.1	54.1	68.5	52.9	69.7	80.9	72.8	34.9	48.9	39.9	3	3	2	0.55	0.00434	steroid sulfatase
1371516_at	---	---	BM391834	256.4	245.2	240.7	290.9	271	305.9	237.5	241.6	241.7	3	3	3	0.83	0.00436	---	UP|Q8CB42 (Q8CB42) Mus musculus adult female vagina cDNA, RIKEN full-length enriched library, clone:9930017E17 product:RAN binding protein 16, full insert sequence. (Fragment), partial (40%)
1373890_at	---	---	AA924522	94.5	86.4	83.4	74.7	81.1	69.3	36.7	49.4	58.1	3	3	3	0.64	0.00439	Similar to RIKEN cDNA 1110027L01	homologue to UP|Q9BSY4 (Q9BSY4) Coiled-coil-helix-coiled-coil-helix domain containing 5, complete
1386466_at	---	---	H33093	106.7	58.7	95.9	101	65.9	104	31	20.2	11.7	3	3	3	0.23	0.0046	---
1378421_at	---	---	BG671734	1098.5	1176.3	1374.4	1201.3	1241.9	1300.3	841.6	835.9	736.5	3	3	3	0.64	0.00471	---	homologue to UP|Q6JBV1 (Q6JBV1) Cytochrome oxidase subunit I (Fragment), partial (6%)
1373312_at	---	---	BI295064	72.8	82.4	75.5	118.4	106.3	94.7	29.4	47.2	57.4	3	3	2	0.42	0.00475	---	similar to UP|Q6UWR5 (Q6UWR5) AWQG2491, partial (43%)
1391536_at	---	---	AA892645	24.8	29.6	26	48.4	45	42.6	34.4	29.1	29.9	3	3	3	0.69	0.00476	Similar to cDNA sequence BC020002	UP|Q8VE19 (Q8VE19) CDNA sequence BC020002, partial (27%)
1371250_at	---	---	AI169104	57.2	139.5	84.8	342.4	423	245.1	167.3	158.3	146.1	3	3	3	0.47	0.00477	Similar to Platelet factor 4 precursor (PF-4) (CXCL4)	UP|PLF4_RAT (P06765) Platelet factor 4 precursor (PF-4) (CXCL4), complete
1374943_at	---	---	AI170809	136.4	183.2	153.1	170.1	150.8	153.7	69.8	104.4	99.8	3	3	3	0.58	0.00482	---
1374789_at	---	---	BF550398	90.6	87.7	101.2	112.5	104.6	131.9	72.6	81.1	78.3	3	3	3	0.66	0.00495	---
1369732_a_at	Siat4b	Siat4b	NM_031695.1	284.9	256.4	289	311.7	274.3	305.2	204.8	227.5	236.3	3	3	3	0.75	0.00517	sialyltransferase 4B (beta-galactoside alpha-2,3-sialyltransferase)
1398348_at	---	---	AA945604	137.5	192.6	159.5	184.4	217.5	192.2	126.6	96.9	109.7	3	3	3	0.56	0.0052	---
1388496_at	---	---	AI103600	322.1	238.6	254	183.7	202.9	159.7	107.4	111.6	163.9	3	3	3	0.7	0.00542	---	UP|FLNC_MOUSE (Q8VHX6) Filamin C (Gamma-filamin) (Filamin 2) (FLN-C) (Actin-binding like protein) (ABP-L) (ABP-280-like protein) (Fragment), partial (49%)
1372703_at	---	---	BG380680	295.7	235.1	270.9	288.5	267.8	253.6	163.4	198.4	194.5	3	3	3	0.69	0.00542	Similar to ubiquitin-conjugating enzyme E2-32k	GB|AAB02656.1|1381181|OCU58652 ubiquitin-conjugating enzyme E2-32k {Oryctolagus cuniculus;} , partial (98%)
1376935_at	---	---	BE113667	30.9	45.1	42.9	71.7	67.8	76.9	51	42.4	38.1	2	3	1	0.61	0.0056	---	similar to UP|Q89KT0 (Q89KT0) L-lactate dehydrogenase, partial (6%)
1390534_at	---	---	BG374727	81.8	59.9	79.8	85.9	81.4	86	52.4	48.6	51	3	3	3	0.6	0.00572	---	weakly similar to UP|Q7TP00 (Q7TP00) Bm403207, partial (4%)
1387180_at	Il1r2	Il1r2	NM_053953.1	26	28.5	27.3	66.5	49.9	70.9	17.4	34.8	20.6	3	3	2	0.39	0.00582	interleukin 1 receptor, type II
1375565_at	---	Timm22	BF420723	119.7	94.1	105.2	91.6	95.5	104.7	57.9	60.5	75.8	3	3	3	0.67	0.00591	---	similar to UP|Q8BJK9 (Q8BJK9) Mus musculus 9 days embryo whole body cDNA, RIKEN full-length enriched library, clone:D030030A11 product:dolichol-phosphate (beta-D) mannosyltransferase 2, full insert sequence, partial (11%)
1389234_at	Vwf	vWF	BI298314	1104.9	1197.4	1349.6	828.9	1047.4	880.1	366.3	504.1	674.3	3	3	3	0.56	0.00594	Von Willebrand factor	homologue to UP|Q6XUV6 (Q6XUV6) Von Willebrand factor, partial (6%)
1388445_at	---	Anxa11	BF287964	1313.2	1107.3	1220.9	1192.1	1074.1	1252.4	926.5	933.4	990.4	3	3	3	0.81	0.00597	Similar to annexin A11	homologue to UP|Q921F1 (Q921F1) Annexin A11, complete
1388647_at	---	---	AI233753	76.5	98.5	83.6	90.6	92.5	113	64.9	61.7	60.1	3	3	3	0.63	0.00603	---	similar to UP|Q9BUK0 (Q9BUK0) Coiled-coil-helix-coiled-coil-helix domain containing 7, complete
1370363_at	Ces3	Ces3	L46791.1	17	38.8	23.8	138.5	94.8	68.3	34.6	20.5	19.4	0	3	0	0.25	0.00608	carboxylesterase 3
1380129_at	---	---	AA818937	66.2	91.6	90.7	73.1	82.7	70.6	56.8	42.2	46.3	3	3	2	0.64	0.0061	---
1398246_s_at	Fcgr3	Fcgr3	NM_053843.1	29.9	50.4	34	125.3	150.7	82.4	58	36.8	40.7	3	3	3	0.38	0.00617	Fc receptor, IgG, low affinity III
1367631_at	Ctgf	Ctgf	NM_022266.1	1088.4	996.9	969.2	1813.9	1689.4	2257.4	1316.3	1809	1176.9	3	3	3	0.75	0.00625	connective tissue growth factor
1369841_at	Hspt70	Hspt70	NM_021863.1	45.3	45.6	68.6	111	92.1	111.7	65.4	80.4	60.3	3	3	3	0.65	0.00636	testis-specific heat shock protein-related gene hst70
1388102_at	Ltb4dh	Ltb4dh	U66322.2	155.6	238	182.4	382	382.7	315.8	229.3	173.1	228.7	3	3	3	0.58	0.00642	leukotriene B4 12-hydroxydehydrogenase
1385243_at	---	---	AI180340	79.2	94.1	74.4	138.2	96.9	98.6	60.2	45.1	50.6	3	3	3	0.47	0.00655	---	similar to UP|Q8BU53 (Q8BU53) Mus musculus 2 days pregnant adult female oviduct cDNA, RIKEN full-length enriched library, clone:E230038K10 product:procollagen-proline, 2-oxoglutarate 4-dioxygenase (proline 4-hydroxylase), alpha II polypeptide, full insert sequence, partial (13%)
1389460_at	---	---	AI231787	81.3	35.6	56.3	56.9	49.2	72.9	20.9	20.1	18.8	3	3	3	0.33	0.00657	---
1386885_at	Ech1	Ech1	NM_022594.1	920.2	759.7	685.4	1177.1	1279	1205.3	655.1	907.4	852.6	3	3	3	0.66	0.0066	enoyl coenzyme A hydratase 1, peroxisomal
1371774_at	Sat	Sat	AA893220	723.2	765.2	832.1	776.5	726.7	827.7	623.3	592.7	562.5	3	3	3	0.76	0.00672	Spermidine/spermine N1-acetyl transferase	UP|Q7TP41 (Q7TP41) Ab2-402, partial (88%)
1388988_at	---	---	AI175070	235.2	236.2	298.3	353.1	407.7	372.8	294.7	308.2	324.6	3	3	3	0.82	0.00684	Similar to RIKEN cDNA 1810013B01	similar to UP|C1IB_MOUSE (Q8VCR7) CCG1-interacting factor B, complete
1375650_at	---	---	BM389207	117.7	91.8	102.5	97.6	84.2	82.7	68.2	66.1	67.3	3	3	3	0.76	0.00684	Similar to bromodomain-containing protein BRD4 short variant	GB|AAL67834.1|18308127|AF461396 bromodomain-containing protein BRD4 short variant {Mus musculus;} , partial (75%)
1368870_at	Id2	Id2	NM_013060.1	45	46.8	58.4	70.4	64.1	68.9	46.3	49.8	52.8	3	3	2	0.73	0.00695	Inhibitor of DNA binding 2, dominant negative helix-loop-helix protein
1368177_at	Acsl3	Acsl3	NM_057107.1	183.4	105.2	115.8	179.4	197.7	159	85.3	70.1	59.3	3	3	3	0.4	0.00697	acyl-CoA synthetase long-chain family member 3
1367898_at	Bnip3l	Bnip3l	AF441118.1	505.4	491.2	495.7	522.3	529	519.2	484.4	475.5	472.3	3	3	3	0.91	0.007	BCL2/adenovirus E1B 19 kDa-interacting protein 3-like
1398814_at	Rab11a	Rab11a	NM_031152.1	606.4	615.2	661.3	792.7	883.7	799.6	624.8	704	693.3	3	3	3	0.82	0.0072	RAB11a, member RAS oncogene family
1371956_at	---	---	BG372686	191.5	230.7	199.1	330.8	277	327.1	202.1	250.9	195.8	3	3	3	0.69	0.00734	---	homologue to UP|PJA1_MOUSE (O55176) Ubiquitin protein ligase Praja1 , complete
1372955_at	---	---	BI282720	111.4	111.7	93.3	166.6	187.1	177.5	153.3	137.6	117.1	3	3	3	0.77	0.00735	---
1398749_at	Rpl4	Rpl4	NM_022510.1	1998.3	1667.3	1659.1	2003.5	1878.1	2160.2	1952.8	1825.9	1869.7	3	3	3	0.93	0.00736	ribosomal protein L4
1389374_at	---	---	BI295100	104.8	109.4	116.3	112.6	81	89.4	58.2	55.1	75.2	3	3	3	0.67	0.00739	Similar to kinesin motor protein KIFC3	GB|AAH16118.1|16359321|BC016118 Kifc3 protein {Mus musculus;} , partial (97%)
1374611_at	---	---	AW535065	339	338.6	284.9	385.3	324.8	343.6	191.8	239	258.3	3	3	3	0.65	0.0075	---	GB|CAA66141.1|1292888|RNSTAT5BG stat5b {Rattus norvegicus;} , partial (10%)
1371332_at	---	---	AA848821	2142.2	1705.9	1647.1	2194.4	2014.6	2441.3	1390.5	1631.4	1742	3	3	3	0.72	0.00758	---	homologue to UP|H12_MOUSE (P15864) Histone H1.2 (H1 VAR.1) (H1C), complete
1390397_at	---	---	BF413152	61.5	66.3	73.6	77.8	83.8	63.6	48.9	50.6	37.1	3	3	3	0.61	0.00771	---
1388858_at	---	Map2k3	BI283843	548.9	440.7	538.5	474.6	521.1	537.5	366	372.8	387.9	3	3	3	0.73	0.00788	Similar to MAP kinase kinase 3b
1390310_at	---	Icam2	BM387411	95.4	105.7	134.9	102.3	132.9	80.2	50.8	20.1	36.3	3	3	1	0.34	0.0079	Similar to Intercellular adhesion molecule-2 precursor (ICAM-2) (CD102) (Lymphocyte function-associated AG-1 counter-receptor)
1390543_at	---	---	BF396416	82.7	109.8	90.9	128.4	118.8	117.5	83.7	89.3	85.3	3	3	3	0.71	0.00791	---	weakly similar to UP|Q9ERK2 (Q9ERK2) Neprilysin-like peptidase gamma, partial (3%)
1371472_at	---	---	BG380581	1273	647.5	750.6	566.9	417.6	655.8	343	328.3	326.6	3	3	3	0.61	0.00793	---	homologue to UP|Q6Y8F0 (Q6Y8F0) ALS7 protein (Fragment), partial (7%)
1375953_at	---	---	AI012884	38.8	23.2	21.7	29.9	28.1	35.2	13.6	9.5	9.6	3	3	0	0.35	0.00796	---	similar to UP|Q8R4C3 (Q8R4C3) Csr1, partial (19%)
1398893_at	---	---	BG671512	629.2	493.9	505.2	725.3	635.8	773	537.9	441.4	450	3	3	3	0.67	0.00801	Similar to Nedd4 WW domain-binding protein 5	GB|AAP13460.1|37780675|AY192728 breast cancer-associated protein SGA-1M {Homo sapiens;} , partial (68%)
1372865_at	---	---	AI171206	311.5	273	290.5	300.1	229.6	354.8	158.1	195.9	168.6	3	3	3	0.59	0.00802	Similar to Zinc finger protein 364	UP|Z364_MOUSE (Q9D0C1) Zinc finger protein 364, complete
1389629_at	---	---	AA819400	500.4	442	486.6	588	572	565	472	378.1	435.6	3	3	3	0.75	0.00805	Similar to RIKEN cDNA 1190003A07	UP|PRPU_MOUSE (Q91YR7) U5 snRNP-associated 102 kDa protein (U5-102 kDa protein), partial (69%)
1373951_at	---	---	AI407792	1654.9	1303.5	1466.8	1391.2	1223.9	1462.2	1087.9	1064	1116.5	3	3	3	0.8	0.00811	---	homologue to UP|Q8C3Z4 (Q8C3Z4) Mus musculus 2 days neonate thymus thymic cells cDNA, RIKEN full-length enriched library, clone:C920026H02 product:protein kinase, cAMP dependent regulatory, type I, alpha, full insert sequence, partial (32%)
1374307_at	---	---	AI236027	103.1	125	86.8	172.6	168.6	153.4	83.5	106.8	74.7	3	3	3	0.54	0.00816	---	similar to UP|YRO2_YEAST (P38079) YRO2 protein, partial (5%)
1371901_at	---	---	AI176646	210.6	217.2	226.4	275.8	243	233	202.3	184.3	187.8	3	3	3	0.76	0.00822	---	homologue to GB|AAH10504.1|14714723|BC010504 DDHD2 protein {Homo sapiens;} , partial (41%)
1389528_s_at	Jun	Jun	BI288619	251.2	240	219	366.1	355.1	589.8	184	248.8	196	3	3	3	0.48	0.00832	v-jun sarcoma virus 17 oncogene homolog (avian)	UP|AP1_RAT (P17325) Transcription factor AP-1 (Activator protein 1) (AP1) (Proto-oncogene c-jun) (V-jun avian sarcoma virus 17 oncogene homolog), complete
1377375_at	---	---	AA944898	386.9	258.2	382.8	379.8	294.3	452.4	195.9	179.4	182.7	3	3	3	0.5	0.00834	Similar to aminoadipate-semialdehyde synthase
1372020_at	---	---	BI285561	178.7	186.7	200.7	217.2	194.5	220.2	143.9	148.4	175.5	3	3	3	0.74	0.00838	Similar to TOM1
1370648_a_at	Cr16	Cr16	U25281.1	133.1	168.2	158.3	207.2	213.3	178.8	143.6	151.5	144.3	3	3	3	0.73	0.00852	SH3 domain binding protein CR16
1389351_at	---	---	BM387864	1480.5	1238.8	1224.8	1489.1	1383.3	1695.2	1258.3	1152.9	1100	3	3	3	0.77	0.00859	---	similar to UP|O88679 (O88679) TRIP protein (Fragment), partial (6%)
1377092_at	---	---	BF389682	29.8	46	42.9	84.5	115.8	113.4	44.7	88.8	57.7	3	3	2	0.61	0.00868	---	homologue to UP|Q9WV05 (Q9WV05) Collagen type XIV (Fragment), partial (13%)
1398440_at	---	---	BI292166	105.9	63	84.7	77.9	77.4	85	43.5	49	44.3	3	3	3	0.57	0.00874	---	homologue to UP|Q8TF00 (Q8TF00) SR rich protein (Fragment), partial (41%)
1376102_at	---	Recs1	BI292351	400.4	434.1	457	439.2	495.6	437.9	363.2	343.3	333.5	3	3	3	0.76	0.00878	Similar to RECS1	homologue to GB|BAC43762.1|26453457|AB097685 RECS1 {Mus musculus;} , complete
1371079_at	Fcgr2b	Fcgr2b	X73371.1	61.7	54.2	47	53.9	58	47.7	35.5	26.4	22.4	3	3	3	0.53	0.00884	Fc receptor, IgG, low affinity IIb
1370000_at	Nucb2	Nucb2	NM_021663.1	629.3	607.1	524.9	569.8	566.1	469	427.4	421.3	408.9	3	3	3	0.78	0.00884	nucleobindin 2
1388472_at	---	---	AI177860	329.9	218.3	311.5	412.7	270.8	440.2	159.8	143.2	182.7	3	3	3	0.43	0.00886	---	homologue to UP|Q9ZB56 (Q9ZB56) NrpG, partial (6%)
1369484_at	Wisp2	Wisp-2	NM_031590.1	83	245.5	120.8	466.1	433.5	412.4	200.1	190.2	162.7	3	3	3	0.42	0.00893	WNT1 inducible signaling pathway protein 2
1388152_at	Mtap2	Mtap2	BG374290	43.1	33.3	56.6	74.8	39.9	83.7	16.8	17.7	23.3	3	3	3	0.29	0.00895	microtubule-associated protein 2	Rattus norvegicus microtubule-associated protein 2 (MAP2) mRNA, 3' UTR
1372756_at	---	Map4k2	BG378166	118.1	135.8	91.8	123.2	93.1	110.4	64.5	52.7	65.7	3	3	3	0.56	0.00913	---
1389776_at	---	---	BE105589	83.2	68.5	100.7	80.9	78.6	96.5	46.4	58.5	53.6	3	3	3	0.62	0.00916	---
1373459_at	---	Stk11ip	AI103051	62.3	68.6	69.4	63.7	60.6	71.5	51.7	55.9	53.6	2	3	3	0.82	0.00924	---	homologue to UP|Q6P7J8 (Q6P7J8) Serine/threonine kinase 11 interacting protein, partial (3%)
1388701_at	---	---	AI555336	409	437	366	480.6	481.1	484	281	319.3	391	3	3	3	0.69	0.00927	---	similar to UP|Q6Q7E1 (Q6Q7E1) Hox19 (Fragment), partial (32%)
1368490_at	Cd14	Cd14	NM_021744.1	88.2	108.3	91.4	182.9	177.2	166.6	127.3	77.5	97.1	3	3	3	0.57	0.00934	CD14 antigen
1375215_x_at	---	---	BE109558	106.5	64.6	79.2	73.7	54.9	66.7	35.5	27.4	41.4	3	3	3	0.53	0.00943	---	UP|RANG_MOUSE (P34022) Ran-specific GTPase-activating protein (Ran binding protein 1) (RANBP1), complete
1367793_at	Ddt	Ddt	NM_024131.1	327.1	285.7	279.1	435.9	352.6	420.5	152.1	222.7	260.4	3	3	3	0.53	0.0095	D-dopachrome tautomerase
1375844_at	Ptbp2	Ptbp2	AI406370	30.6	31.8	32.8	46.6	41.6	50.8	29.1	35.5	28.4	3	2	3	0.67	0.00958	polypyrimidine tract binding protein 2	UP|Q78ZE9 (Q78ZE9) PTB-like protein, complete
1373437_at	---	---	BI286565	226	252.3	228.4	240.7	216.8	245.9	181.5	181.5	206.1	3	3	3	0.81	0.0096	---	homologue to UP|PPR8_HUMAN (Q12972) Nuclear inhibitor of protein phosphatase-1 (NIPP-1) (Protein phosphatase 1, regulatory inhibitor subunit 8) [Includes: Activator of RNA decay (ARD-1)] , complete
1379357_at	---	---	AI408767	49.6	37.9	56.4	42.2	52	42.2	22.4	7.7	5.2	3	3	2	0.26	0.00961	---
1387947_at	Mafb	Mafb	U56241.1	44.1	68.4	58.1	78.4	80.1	59.4	39.2	41.4	42.2	3	3	1	0.56	0.00963	v-maf musculoaponeurotic fibrosarcoma oncogene family, protein B (avian)
1370465_at	Abcb1a	Abcb1a	AF257746.1	43	45	50.5	38.9	38.7	43.6	15.8	32.3	14.8	3	3	1	0.52	0.0097	ATP-binding cassette, sub-family B (MDR/TAP), member 1A
1368174_at	---	Egln3	NM_019371.1	51.8	51.8	78.1	82.1	92	70.9	42.1	47.1	50.1	3	3	3	0.57	0.00975	---
1372397_at	---	---	BE349744	49.3	35.9	45.7	53.3	47.4	72.7	27	13.2	18.8	3	3	2	0.34	0.00978	Similar to CG9578-like	homologue to UP|Q8IZ86 (Q8IZ86) MGC3794 protein, partial (97%)
1375666_at	Dmtf1	Dmtf1	BE098802	117.8	122	131.8	132.9	94.2	138.3	64.5	67.4	85.4	3	3	3	0.59	0.00988	Similar to cyclin D binding myb-like transcription factor 1; cyclin D-binding Myb-like protein	cyclin D-interacting myb-like protein [Rattus norvegicus]
1373893_at	---	---	BI291309	60.5	61.8	64.8	64.3	80.6	63.6	44.2	31.7	45.2	3	3	3	0.58	0.00997	---	homologue to UP|K20A_MOUSE (P97329) Kinesin family member 20A (Rabkinesin-6) (Rab6-interacting kinesin-like protein) (Kinesin-like protein 174), partial (10%)
1367949_at	Penk-rs	Penk-rs	NM_017139.1	183.7	242.7	258	252.2	315.1	262.5	177.2	157.6	173.9	3	3	3	0.61	0.01	preproenkephalin, related sequence
1367777_at	Decr1	Decr1	NM_057197.1	338.5	346	367.3	384.8	376	390	299.5	295.7	345.8	3	3	3	0.82	0.01	2,4-dienoyl CoA reductase 1, mitochondrial
1371646_at	Pgd	Pgd	AI008441	310.8	351.9	357.8	344.9	365.2	354.6	252.7	238.2	303.2	3	3	3	0.75	0.0102	Phosphogluconate dehydrogenase	UP|Q7TP11 (Q7TP11) Cc2-27, partial (61%)
1376812_at	---	---	BF419731	85.7	75.4	93.4	105.1	117.6	121.8	87.7	85	79.6	3	3	3	0.73	0.0107	---	similar to UP|Q6HFU4 (Q6HFU4) Collagen triple helix repeat protein, partial (5%)
1378140_at	---	---	BI296317	20.6	26.8	22.4	72.1	79.8	40	34.8	26.8	24.6	2	3	3	0.45	0.011	---
1377439_at	---	---	BF408617	48.6	55.3	56.7	60.4	57.1	50.9	34.1	36.3	46.3	3	3	3	0.69	0.011	Similar to hypothetical protein FLJ13231
1367601_at	Cited2	Cited2	NM_053698.1	99.1	93.1	115.8	165.7	149.5	123.2	99	99.9	90.4	3	3	3	0.66	0.0111	Cbp/p300-interacting transactivator, with Glu/Asp-rich carboxy-terminal domain, 2
1390109_at	---	---	BI303073	271	272	287.9	338.6	485.9	347	227.4	237.7	252.3	3	3	3	0.61	0.0111	---
1387783_a_at	Acaa1	Acaa1	NM_012489.1	248.4	288.3	292.8	312.8	327.4	314.7	175.2	249.7	214.7	3	3	3	0.67	0.0111	acetyl-Coenzyme A acyltransferase 1 (peroxisomal 3-oxoacyl-Coenzyme A thiolase)
1375685_at	---	---	BI282257	151.9	167	168.6	150.5	108.6	136.5	82.9	59	101.9	3	3	3	0.62	0.0113	---	similar to UP|Q8BY15 (Q8BY15) Mus musculus 3 days neonate thymus cDNA, RIKEN full-length enriched library, clone:A630097K09 product:SORTING NEXIN 10, full insert sequence, partial (19%)
1370856_at	Actc1	Actc1	AA800705	41.6	38.4	63.8	80.3	97.2	107.7	70.8	58.2	63.6	3	3	3	0.68	0.0115	Actin alpha cardiac 1	UP|ACTC_HUMAN (P04270) Actin, alpha cardiac, complete
1389071_at	---	---	BI287221	689.4	753	712.8	604.5	590.5	617.9	443.5	484.7	603	3	3	3	0.84	0.0116	---	homologue to UP|Q8C2W6 (Q8C2W6) Mus musculus 2 days pregnant adult female ovary cDNA, RIKEN full-length enriched library, clone:E330024K12 product:tangerin, full insert sequence. (Fragment), partial (67%)
1389102_at	---	---	BG378147	356.9	450.6	470.7	490.3	498.6	475	291.1	311.6	374.2	3	3	3	0.67	0.0116	---	homologue to GB|AAH06755.1|13879551|BC006755 Dock1 protein {Mus musculus;} , partial (26%)
1387023_at	Gstm3	Gstm3	NM_031154.1	28.3	41.1	39.8	59.7	89.4	71.3	25	46.1	35.9	2	3	1	0.49	0.0118	glutathione S-transferase, mu type 3 (Yb3)
1389098_at	---	---	AI407261	239.6	241.2	247.8	269.7	247.9	248.7	215.4	199.2	226.6	3	3	3	0.84	0.0118	---	similar to UP|Q86U25 (Q86U25) Full-length cDNA clone CS0DA007YG23 of Neuroblastoma of Homo sapiens (human), partial (6%)
1371715_at	---	---	AI012212	381	408.9	396.4	515.6	391.1	505.1	336.8	325.6	273.8	3	3	3	0.66	0.0118	---	GB|AAH22674.1|18490493|BC022674 expressed sequence AU041967 {Mus musculus;} , complete
1380517_at	---	---	BI288315	37.1	37.4	40.1	45	36.8	60.7	24	25.5	17.3	3	3	3	0.47	0.0118	Similar to DXHXS6673E protein	homologue to UP|Q8CG95 (Q8CG95) Zfp261 protein, partial (55%)
1377019_at	---	---	BF410042	91.4	81.3	100.6	118.1	124	150.3	87.3	64.1	77.2	3	3	3	0.58	0.0118	---
1371883_at	---	---	BG376037	363.2	281.1	381.7	659.8	600.6	559	417.2	274.9	236.9	3	3	3	0.51	0.0119	Similar to monocyte to macrophage differentiation-associated
1372069_at	---	Kank	BF284716	1416.1	1102.9	1178.7	1064.7	1024.4	988.9	808.2	917.8	722.2	3	3	3	0.8	0.0119	Similar to bA130C19.2 (KIAA0172 protein)	homologue to UP|Q80U69 (Q80U69) MKIAA0172 protein (Fragment), partial (36%)
1372855_at	---	---	BF287135	84.5	80	69.7	73.2	66.6	53.1	34.8	46.7	50.8	3	3	2	0.69	0.0119	---
1371854_at	---	---	BG374451	268.7	332.7	274.1	399.2	496.8	395.4	249.7	303.1	315.8	3	3	3	0.67	0.012	---	weakly similar to UP|Q29426 (Q29426) Keratin K3 (K3 keratin), partial (3%)
1376303_a_at	LOC299608	LOC299608	BF407469	57.4	65.4	55.2	68.3	72.2	61.8	43.8	42.8	51.6	2	3	2	0.68	0.012	Membralin	homologue to UP|Q8CIV1 (Q8CIV1) Membralin splice variant 2 (Fragment), partial (29%)
1372818_at	Colec12	Colec12	BI284441	152.1	126	144.2	205	176.1	194.4	144.4	117.1	127.5	3	3	3	0.68	0.0121	Collectin sub-family member 12	homologue to UP|Q8K4Q8 (Q8K4Q8) Collectin placenta 1 (Collectin sub-family member 12), partial (31%)
1370190_at	H3f3b	H3f3b	BG663226	1927.4	1357.7	1451.9	1694.4	1594.8	1777.2	1315.8	1055.1	1211.5	3	3	3	0.71	0.0121	H3 histone, family 3B	UP|Q9D0H3 (Q9D0H3) Mus musculus 10 days embryo whole body cDNA, RIKEN full-length enriched library, clone:2610017D13 product:H3 histone, family 3B, full insert sequence, complete
1389355_at	Ier5	Ier5	BF285187	134.7	176.8	126.4	305	286.1	312.9	177.2	276	160.7	3	3	3	0.68	0.0121	immediate early response 5	Rattus norvegicus RM5 mRNA for ler5, partial sequence
1369972_at	Serpinb5	SerpinB5	NM_057108.1	77.7	74.2	75.3	66.4	68.5	62.4	36.4	53.4	56.2	2	3	2	0.74	0.0122	serine (or cysteine) proteinase inhibitor, clade B, member 5
1374511_at	---	---	BI291354	35.9	37.9	43.2	47	49.2	44.6	32.1	39.1	28.8	3	3	2	0.71	0.0123	---
1371736_at	---	---	AI411283	204.7	227.2	206	219.7	238.7	219.3	139.6	173.3	186	3	3	3	0.74	0.0126	---	homologue to UP|Q8N5G0 (Q8N5G0) LOC389203 protein (Fragment), partial (61%)
1383465_at	---	---	AI058747	72.2	98.6	79.9	86.9	67.2	93.8	55.7	44.1	47.2	3	3	3	0.59	0.0127	---	homologue to UP|Q8VDG8 (Q8VDG8) Pon2 protein, partial (11%)
1389659_at	---	---	AI230591	48.2	68.7	59.8	101.4	116.5	88	78.7	79.3	62.2	3	3	3	0.72	0.0127	---	similar to UP|CT2B_MOUSE (P12400) CTLA-2-beta protein precursor (Fragment), partial (96%)
1368806_at	Sepp1	Sepp1	AA799627	1302	1105.2	1008.4	1857.3	1324.8	1804.2	1352.1	1001.9	1158.6	3	3	3	0.7	0.013	selenoprotein P, plasma, 1	homologue to UP|SELP_RAT (P25236) Selenoprotein P precursor (SeP), complete
1370855_at	Cst3	Cst3	BG666933	3696.7	3182.1	3639.6	3471.4	3495.3	3613.3	2258.1	2458.7	2968.7	3	3	3	0.73	0.0133	cystatin C	UP|CYTC_RAT (P14841) Cystatin C precursor (Fragment), complete
1384517_at	---	---	BF420144	44.9	54.2	56.9	53.7	70.9	54.3	31.9	31.9	44.2	3	3	3	0.6	0.0134	---	similar to UP|Q8TBS2 (Q8TBS2) ZNF496 protein (Fragment), partial (9%)
1376049_at	---	---	AA925805	229.1	229.1	150.7	224.5	192.5	242.4	128.8	116.2	126.4	3	3	3	0.56	0.0134	---
1389393_at	---	---	AI232269	94.8	123.8	116.6	144.3	142.5	147.9	108	123.9	110.5	3	3	3	0.79	0.0135	---	UP|Q6PCB6 (Q6PCB6) LOC58489 protein (Fragment), partial (67%)
1370071_at	Ada	Ada	NM_130399.1	214.5	206.1	220.8	209.7	214	230.2	117	167.3	168.7	3	3	3	0.69	0.0136	adenosine deaminase
1367755_at	Cdo1	Cdo1	NM_052809.1	300.1	293.9	359.8	479.7	406.9	430.3	324.3	251.5	323	3	3	3	0.68	0.0136	cytosolic cysteine dioxygenase 1
1374312_at	---	---	BI297050	137.8	139.5	160.9	177.6	143.5	164.6	94.3	119.9	120.2	3	3	3	0.69	0.0136	---	homologue to GB|AAB50568.1|471981|MUSURKI uridine kinase {Mus musculus;} , partial (29%)
1389439_at	---	---	AI172618	131.7	122.7	151.4	162.6	137.2	169.6	90.8	89.8	118.3	3	3	3	0.64	0.0138	---
1388839_at	Rab2l	Rab2l	AI233143	239.1	263.7	315.1	260.6	192.6	251.3	162.9	163.3	187	3	3	3	0.73	0.0138	RAB2, member RAS oncogene family-like	UP|Q6MGC5 (Q6MGC5) RAB2, member RAS oncogene family-like, complete
1370968_at	Nfkb1	Nfkb	AA858801	286.7	305.6	284.6	312.1	353.6	314.2	261.3	261.2	224.5	3	3	3	0.76	0.0139	Nuclear factor kappa B p105 subunit	UP|KBF1_RAT (Q63369) Nuclear factor NF-kappa-B p105 subunit (DNA-binding factor KBF1) (EBP-1) [Contains: Nuclear factor NF-kappa-B p50 subunit] (Fragment), complete
1371033_at	RT1-Bb	RT1-Bb	AI715202	92.4	362.6	61.7	142.8	152.7	68.1	21.4	20.8	14	3	3	0	0.15	0.014	RT1 class II, locus Bb	homologue to UP|HB2B_RAT (P29826) RT1 class II histocompatibility antigen, B-1 beta chain precursor (RT1.B-beta(1)), complete
1399030_at	---	---	AA800682	249.2	264.6	246	285.8	307.5	293.6	261.9	247	275.8	3	3	3	0.88	0.014	Similar to DNA segment, Chr X, Immunex 38, expressed	homologue to UP|Q9Y484 (Q9Y484) JM5 protein, complete
1374810_at	---	---	BI293282	58.3	57.2	63.5	76.3	83.2	51.7	30.9	46	37	2	3	1	0.54	0.0141	---
1367798_at	Ahcy	Ahcy	NM_017201.1	160.5	156.2	159.6	201.4	184.1	207.8	129.8	121.9	163.5	3	3	3	0.7	0.0143	S-adenosylhomocysteine hydrolase
1377158_at	---	---	BE119692	39.9	27.5	52.6	61	66.9	57.7	30.2	34.1	30.2	3	3	3	0.51	0.0143	---
1372394_at	---	---	AI175474	435.5	521	539.1	600.2	634.9	611.9	491.9	423.8	476.1	3	3	3	0.75	0.0144	---	homologue to UP|HED1_HUMAN (Q9ULT8) HECT domain containing protein 1 (Fragment), partial (78%)
1375946_at	---	---	BF415909	99.4	118.4	176.1	107.5	113.6	101.3	73.3	45.1	66.5	3	3	2	0.57	0.0145	---
1371672_at	Cbx7	Cbx7	AI406275	273.5	205	267.9	365.3	282.4	410	132.1	153.3	225.1	3	3	3	0.48	0.0148	chromobox homolog 7	UP|CBX7_RAT (P60889) Chromobox protein homolog 7, complete
1373473_a_at	Nap1l1	Nap1l1	BM386384	296.8	250.8	200.5	387.3	285.1	374.9	214.3	187	194.5	3	3	3	0.57	0.0149	nucleosome assembly protein 1-like 1	UP|NPL1_MOUSE (P28656) Nucleosome assembly protein 1-like 1 (NAP-1 related protein) (Brain protein DN38), partial (31%)
1375867_at	---	---	AW524493	651.3	599.7	606	613	511.2	566.9	513	484.9	521.5	3	3	3	0.9	0.0149	---
1372920_at	---	---	AI411345	123.2	109.2	96.5	117.3	80.4	138.2	24.6	36.2	65.5	3	3	2	0.38	0.0151	Similar to proline dehydrogenase; PRODH	homologue to UP|PROD_MOUSE (Q9WU79) Proline oxidase, mitochondrial precursor (Proline dehydrogenase) , partial (25%)
1368574_at	Adra1b	Adra1b	NM_016991.1	130.2	125.2	142.2	122.5	154.2	126.2	82	102.6	106.1	3	3	3	0.72	0.0151	adrenergic receptor, alpha 1b
1375199_at	---	---	BG378641	65.8	67.4	62.7	87.4	56.5	93.8	37	28.5	43.3	3	3	2	0.46	0.0152	---
1368657_at	Mmp3	Mmp3	NM_133523.1	31.1	67.2	50.8	99.1	106.1	94	62.1	68.2	59.8	3	3	3	0.64	0.0152	matrix metalloproteinase 3
1375422_at	---	---	AI710284	820.5	1178.2	1195.3	1493.2	1374.7	1759.2	1041.4	880.3	865.3	3	3	3	0.6	0.0153	---	homologue to emb|X82564.1|MM45SRRNA M.musculus 45S pre rRNA gene, partial (4%)
1368331_at	Ctbs	Ctbs	NM_031023.1	145.3	153.3	159.3	179.8	174.1	177.8	148.9	115.5	121.9	3	3	3	0.73	0.0154	chitobiase, di-N-acetyl-
1398771_at	Slc3a2	Slc3a2	NM_019283.1	276.8	268.8	314.3	388.3	421.7	392.9	348.6	309.6	266.9	3	3	3	0.77	0.0155	solute carrier family 3 (activators of dibasic and neutral amino acid transport), member 2
1387557_s_at	Vps33a	Vps33a	NM_022961.1	139.6	123.9	103.5	111.3	108.7	110.2	44.1	79.2	72.9	3	3	3	0.59	0.0156	vacuolar protein sorting 33A (yeast)
1367542_at	---	---	AI411793	62.8	65.3	68.5	91.5	89	93	60.8	79.2	80.2	3	3	3	0.81	0.0157	---
1372199_at	---	---	AI233191	271.2	305	247.4	325.8	415	348.6	208.8	254.3	264.6	3	3	3	0.67	0.016	Similar to protein kinase BRPK	homologue to GB|AAK28061.1|13492050|AF316872 protein kinase BRPK {Mus musculus;} , complete
1376488_at	---	---	AI101689	122.4	172.9	129.9	139.5	150.8	169.9	105.2	55.3	59.5	3	2	0	0.48	0.016	---	similar to UP|Q8K403 (Q8K403) HAI-2 related small peptide, partial (16%)
1373165_at	---	---	BF404539	93.4	104.9	138.5	129.6	131.2	118.4	90.9	62.2	68.7	3	3	3	0.58	0.016	---
1367680_at	Acox1	Acox1	NM_017340.1	448.4	407.9	422.6	414.8	438	485.5	379	361.7	360.9	3	3	3	0.82	0.0163	acyl-Coenzyme A oxidase 1, palmitoyl
1388942_at	---	---	BM390129	218.9	202	218.5	235.3	213.5	266.3	187.8	176.7	173.7	3	3	3	0.75	0.0163	---	similar to UP|Q6NPS5 (Q6NPS5) At3g24250, partial (9%)
1371868_at	---	---	AA851386	442.7	423.1	353.2	440.7	410	437.5	354.2	325.3	305.5	3	3	3	0.76	0.0163	Similar to breast carcinoma amplified sequence 2; spliceosome associated protein, amplified in breast cancer	UP|Q9D287 (Q9D287) Mus musculus adult male olfactory brain cDNA, RIKEN full-length enriched library, clone:6430539P16 product:breast carcinoma amplified sequence 2, full insert sequence (Breast carcinoma amplified sequence 2) (DNA amplified in mammary carci, complete
1376808_at	---	---	BG672572	77.6	75.7	66.1	106.6	92.2	120.1	60.5	72.8	71.9	3	3	3	0.64	0.0165	---
1376344_at	---	Cybrd1	AI010267	149.1	111.7	125.9	173.1	102.3	159	77.8	54	71.3	3	3	3	0.47	0.0166	---
1376632_at	---	---	AI602501	768.6	420.7	395.4	562.4	520.3	614.5	261	321.8	273.7	3	3	3	0.5	0.0167	Similar to LIM and cysteine-rich domains 1	homologue to UP|LMC1_MOUSE (Q8VEE1) LIM and cysteine-rich domains protein 1, complete
1373815_at	Lman2	Lman2	BI304064	335.4	347.8	327.8	365.7	352.5	366.5	321.8	346.1	334.2	3	3	3	0.92	0.0167	Lectin, mannose-binding 2	homologue to UP|Q8BJL4 (Q8BJL4) Mus musculus 9 days embryo whole body cDNA, RIKEN full-length enriched library, clone:D030015M14 product:VESICULAR INTEGRAL-MEMBRANE PROTEIN VIP36 (VIP36) homolog (Lectin, mannose-binding 2), complete
1388511_at	---	---	AI412079	236.1	225.5	183.7	238.3	220.5	207.9	129.4	123.7	176.8	3	3	3	0.64	0.0169	---	homologue to UP|CED2_HUMAN (Q96P48) Centaurin delta 2 (Cnt-d2), partial (22%)
1374335_at	---	---	AA800786	205.5	116.1	137.2	237	202.7	208.6	122.8	100.6	101.1	3	3	3	0.5	0.017	---
1390389_at	---	---	BM385936	180.6	148.3	174.4	151.4	145.5	223.9	108.4	103.4	102.4	3	3	3	0.6	0.0171	---	UP|MERK_RAT (P57097) Proto-oncogene tyrosine-protein kinase MER precursor (C-mer) (Receptor tyrosine kinase MerTK) , partial (98%)
1370956_at	Dcn	Dcn	BM390253	2493.1	2353	2894.4	3693.9	3503.2	3736.3	3484.5	2673.8	2714.8	3	3	3	0.81	0.0171	decorin	UP|PGS2_RAT (Q01129) Decorin precursor (Bone proteoglycan II) (PG-S2) (PG40) (Dermatan sulfate proteoglycan-II) (DSPG), complete
1377310_at	---	---	BG374304	191.1	169.1	152	186.4	144.3	164.5	125.5	101.2	112.1	3	3	3	0.68	0.0174	---	UP|Q7TQ12 (Q7TQ12) Aa1114, partial (9%)
1389162_at	---	---	BI277328	227.4	249.8	240.8	223.3	259.8	246.6	185.8	191.4	216.9	3	3	3	0.81	0.0175	Similar to HIRA-interacting protein 5 (mHIRIP5)	homologue to UP|Q6VNZ7 (Q6VNZ7) NifU-like protein HIRIP5 (Fragment), partial (98%)
1377325_a_at	---	---	AW531278	561.5	403.2	456.5	431.2	348.2	471.5	330.3	270.8	259.4	3	3	3	0.69	0.0175	---
1367537_at	---	---	AI012479	158.5	126.4	175.6	183.8	176.3	170.7	125.6	124.1	121	3	3	3	0.7	0.0175	Similar to Clast4 protein	homologue to UP|4ET_MOUSE (Q9EST3) Eukaryotic translation initiation factor 4E transporter (eIF4E transporter) (4E-T) (Eukaryotic translation initiation factor 4E nuclear import factor 1), partial (17%)
1389246_at	---	---	BF282414	378	430.9	435.6	429.5	422.9	451.8	368.5	310.7	356.4	3	3	3	0.79	0.0176	---
1398355_at	---	---	AI232142	140.8	63.3	87.9	137.7	104.7	144.5	54.8	51.5	44.7	3	3	3	0.39	0.0176	---
1374061_at	---	---	BF282054	369	199.6	205.5	323.7	248	411.9	118.2	151.3	142	3	3	3	0.42	0.0177	Similar to RIKEN cDNA 1110055L24	similar to UP|Q8IX05 (Q8IX05) C-type lectin BIMLEC precursor (Type I transmembrane C-type lectin receptor DCL-1), partial (78%)
1386866_at	Ywhag	Ywhag	NM_019376.1	842.9	725.4	756.7	799.9	834.9	855.7	686.6	614.9	736.6	3	3	3	0.82	0.0177	tyrosine 3-monooxgenase/tryptophan 5-monooxgenase activation protein, gamma polypeptide
1375536_at	---	---	BI287975	331.9	362.1	290.4	378.4	341.8	361.3	271.9	298	262.8	3	3	3	0.77	0.0179	---	homologue to GB|AAD47836.1|5713187|AF170709 66 kDa Numb protein isoform {Mus musculus;} , partial (85%)
1379281_at	Sostdc1	Sostdc1	AA892798	168.7	138.8	80.4	202.7	172.7	240.8	93.7	71.3	73.5	3	3	3	0.39	0.018	uterine sensitization-associated gene 1 protein	UP|Q6X4U4 (Q6X4U4) Uterine sensitization-associated protein-1, complete
1370019_at	Sult1a1	Sult1a1	AF394783.1	700.9	736.9	911.8	1095.1	985.8	1219.9	827	902.9	863	3	3	3	0.79	0.0181	sulfotransferase family 1A, phenol-preferring, member 1
1374737_at	---	---	AW528218	169	195.4	176	229.8	226.8	211.7	151.1	167.2	194.2	3	3	3	0.77	0.0183	Similar to CG5626-PA	homologue to UP|SE54_MOUSE (Q8C2A2) tRNA-splicing endonuclease subunit Sen54 (tRNA-intron endonuclease Sen54), partial (19%)
1383606_at	---	---	BI302544	33.8	50.4	38.4	90.2	57.5	87.6	43.6	42.9	39.1	3	3	3	0.53	0.0186	---	homologue to UP|TC2N_MOUSE (Q91XT6) Membrane targeting tandem C2 domain containing protein 1 (Tandem C2 protein in nucleus) (Tac2-N), partial (9%)
1373264_at	---	---	BE110658	28	43.8	46.1	70	42.1	41.7	17	28.1	20.9	3	3	1	0.43	0.0187	---
1390569_at	---	---	AI231438	15.8	20.5	26.5	49.5	46.2	29.3	22.6	25.7	19.5	2	3	3	0.54	0.0191	---
1368488_at	Nfil3	Nfil3	NM_053727.1	65.1	43.3	21.2	136.7	143.3	129.1	53.4	60.2	65.3	0	3	0	0.44	0.0192	nuclear factor, interleukin 3, regulated
1372115_at	---	---	AI408477	219	232.8	242.9	217.8	218.6	233.9	206.3	200.6	186.5	3	3	3	0.89	0.0193	---	UP|Q6WKZ8 (Q6WKZ8) Ubiquitin ligase UBR2, partial (3%)
1389487_at	---	---	AA818949	25.9	20.4	23.4	17.1	28.5	24.6	13.2	13.2	14.7	3	3	1	0.59	0.0194	Similar to DnaJ (Hsp40) homolog, subfamily B, member 12	homologue to UP|Q8C4C9 (Q8C4C9) Mus musculus 0 day neonate cerebellum cDNA, RIKEN full-length enriched library, clone:C230062D10 product:DnaJ (Hsp40) homolog, subfamily B, member 12, full insert sequence, complete
1376788_at	---	---	AA818353	96.9	206.5	77	464.3	291.2	323.3	181	120.7	122.9	3	3	3	0.39	0.0194	---
1398756_at	---	---	J04943.1	55.3	55.4	67.8	94.8	65.7	87	41.9	51.3	53.2	3	3	3	0.59	0.0196	---
1374904_at	---	---	AI175048	24.2	29.8	21.6	36	23.3	29.8	13.3	11.5	17.1	3	3	2	0.47	0.0199	---
